# Supplementary material for: In Silico and In Vitro development of novel small interfering RNAs (siRNAs) to inhibit SARS-CoV-2
Source: Comput Struct Biotechnol J. 2025 Mar 23;27:1460–71. doi: 10.1016/j.csbj.2025.03.034 (PMC12008453; doi:10.1016/j.csbj.2025.03.034)
Supplement: Supplementary file 1 — Supplementary material [file mmc1.xlsx]

## Sheet: i-score 68
Table S1:	68 siRNAs were resulted from i-score software
Legend	This table showed the sequence, difference in free energy of 3’ end, 5’ end and whole siRNA, GC stretch and percentage of GC for 68 siRNAs. Also showed the designing scores of Ui-Tei‚ Amarzguioui ‚ Hsieh ‚ Takasaki ‚ s-Biopredsi, i-Score ‚ Reynolds ‚ Katoh ‚ and DSIR for the 68 siRNAs.
Pos.	Sense	Antisense	Sec. dG	5’ end	3’ end	Whole dG	GC stretch	%GC	Ui- Tei	Amarzguioui	Hsieh	Takasaki	s- Biopredsi	i- Score	Reynolds	Katoh	DSIR
1	AUGGCUGAUCAAGCUAUGA	UCAUAGCUUGAUCAGCCAU	-5.7	-1.1	-2.4	-37.5	3	42.1	II	1	0	6.5		53.5	5	66.7
2	UGGCUGAUCAAGCUAUGAC	GUCAUAGCUUGAUCAGCCA	-4.5	-2.1	-2.2	-38.6	3	47.4	II	-1	0	-3.8		38.5	3	55.8
1	CUGAGGACAAGAGGGCAAA	UUUGCCCUCUUGUCCUCAG	1.3	-2.1	-0.9	-40.1	4	52.6	II	4	1	0		62.3	5	71.8
2	UGAGGACAAGAGGGCAAAA	UUUUGCCCUCUUGUCCUCA	2.1	-2.1	-0.9	-38.9	4	47.4	II	2	0	1.6		61.1	7	72.7
3	GAGGACAAGAGGGCAAAAG	CUUUUGCCCUCUUGUCCUCag		-2.4	-2.1	-38.9	4	52.6	II	1	-1	6.1	0.58	47	4	64.4	66
4	AGGACAAGAGGGCAAAAGU	ACUUUUGCCCUCUUGUCCUca	1.7	-2.1	-2.2	-38.7	4	47.4	II	3	2	-4	0.69	57.7	6	75.1	74.9
5	GGACAAGAGGGCAAAAGUU	AACUUUUGCCCUCUUGUCCuc	1.2	-3.3	-0.9	-37.5	4	47.4	Ia	4	3	12.8	0.776	69.1	7	88.6	84.8
6	GACAAGAGGGCAAAAGUUA	UAACUUUUGCCCUCUUGUCcu	0.5	-2.4	-1.3	-35.5	4	42.1	Ia	4	3	2.7	0.832	74.5	7	84.9	91.5
1	GUGUCUAAGGGUUUCUUUA	UAAAGAAACCCUUAGACAC	-0.1	-2.2	-1.3	-33.5	3	36.8	Ia	4	1	8.1		73.5	7	78.4
2	UGUCUAAGGGUUUCUUUAA	UUAAAGAAACCCUUAGACA	-0.9	-2.1	-0.9	-32.2	3	31.6	II	2	0	-3.4		69.3	8	78
3	GUCUAAGGGUUUCUUUAAG	CUUAAAGAAACCCUUAGACac	-0.9	-2.2	-2.1	-32.2	3	36.8	II	2	-1	8.1	0.535	54	6	73	64.9
4	UCUAAGGGUUUCUUUAAGG	CCUUAAAGAAACCCUUAGAca	-0.9	-2.4	-3.3	-33.3	3	36.8	II	-3	-1	-0.7	0.361	37.8	5	66.3	52.4
5	CUAAGGGUUUCUUUAAGGA	UCCUUAAAGAAACCCUUAGac	-0.9	-2.1	-2.4	-33.3	3	36.8	Ia	1	1	4.7	0.692	62	8	79.1	71.9
6	UAAGGGUUUCUUUAAGGAA	UUCCUUAAAGAAACCCUUAga	-0.8	-1.3	-0.9	-32.1	3	31.6	II	-1	1	-4	0.811	64.9	7	77.5	78.2
7	AAGGGUUUCUUUAAGGAAG	CUUCCUUAAAGAAACCCUUag	-0.9	-0.9	-2.1	-32.9	3	36.8	II	-1	1	-8.6	0.702	54.5	4	70	69.8
8	AGGGUUUCUUUAAGGAAGG	CCUUCCUUAAAGAAACCCUua	-1.5	-2.1	-3.3	-35.3	3	42.1	III	-1	0	-6.3	0.646	48.8	3	70.2	65.4
1	UUCUUUGCUCAGGAUGGUA	UACCAUCCUGAGCAAAGAA	0.1	-0.9	-1.3	-37.1	2	42.1	II	0	1	3.7		49.6	5	61.3
2	UCUUUGCUCAGGAUGGUAA	UUACCAUCCUGAGCAAAGA	-0.8	-2.4	-0.9	-37.1	2	42.1	II	1	3	-3.8		59	6	63.6
3	CUUUGCUCAGGAUGGUAAU	AUUACCAUCCUGAGCAAAGaa	-1.4	-2.1	-1.1	-35.8	2	42.1	Ia	3	1	-2.6	0.753	61.9	5	70.5	80.5
4	UUUGCUCAGGAUGGUAAUG	CAUUACCAUCCUGAGCAAAga	-1.4	-0.9	-2.1	-35.8	2	42.1	II	-3	-1	-2.4	0.337	32.4	3	57.3	55.3
5	UUGCUCAGGAUGGUAAUGC	GCAUUACCAUCCUGAGCAAag	-1.2	-0.9	-3.4	-38.3	2	47.4	II	-2	-1	-8.5	0.243	18.1	2	43.8	42.2
6	UGCUCAGGAUGGUAAUGCU	AGCAUUACCAUCCUGAGCAaa	-0.5	-2.1	-2.1	-39.5	2	47.4	II	1	2	-1.4	0.676	57.2	6	70.4	76.8
7	GCUCAGGAUGGUAAUGCUG	CAGCAUUACCAUCCUGAGCaa	0.2	-3.4	-2.1	-39.5	2	52.6	II	0	2	15.8	0.649	54.6	3	65.9	77
8	CUCAGGAUGGUAAUGCUGC	GCAGCAUUACCAUCCUGAGca	0.4	-2.1	-3.4	-39.5	2	52.6	II	1	1	-2.4	0.336	37.7	2	52.5	57.9
9	UCAGGAUGGUAAUGCUGCU	AGCAGCAUUACCAUCCUGAgc	-0.2	-2.4	-2.1	-39.5	2	47.4	II	0	1	-8.7	0.568	51.7	6	63.5	68.9
10	CAGGAUGGUAAUGCUGCUA	UAGCAGCAUUACCAUCCUGag	-1.3	-2.1	-1.3	-38.4	2	47.4	II	3	1	5.1	0.815	62.9	4	58.9	88.1
11	AGGAUGGUAAUGCUGCUAU	AUAGCAGCAUUACCAUCCUga	-2.5	-2.1	-1.1	-37.4	2	42.1	II	3	1	-1.6	0.698	56.9	4	57.9	81
1	GUGUCUUUAGCUAUAGAUG	CAUCUAUAGCUAAAGACAC	-1.5	-2.2	-2.1	-33.1	2	36.8	II	1	2	2.8		55.3	3	62.9
2	UGUCUUUAGCUAUAGAUGC	GCAUCUAUAGCUAAAGACA	-1.5	-2.1	-3.4	-34.3	2	36.8	II	-2	0	-5.7		42.3	2	65.3
3	GUCUUUAGCUAUAGAUGCU	AGCAUCUAUAGCUAAAGACac	-1.3	-2.2	-2.1	-34.3	2	36.8	Ib	2	2	5.1	0.622	59.9	5	80	76.2
4	UCUUUAGCUAUAGAUGCUU	AAGCAUCUAUAGCUAAAGAca	-1.4	-2.4	-0.9	-33	2	31.6	II	1	2	6	0.571	49.1	3	73.4	70.7
5	CUUUAGCUAUAGAUGCUUA	UAAGCAUCUAUAGCUAAAGac	-1.4	-2.1	-1.3	-31.9	2	31.6	Ia	3	1	0	0.798	73.5	6	78.5	87.1
6	UUUAGCUAUAGAUGCUUAC	GUAAGCAUCUAUAGCUAAAga	-1.4	-0.9	-2.2	-32	2	31.6	II	-2	0	-1	0.443	38.5	3	68.8	62.6
7	UUAGCUAUAGAUGCUUACC	GGUAAGCAUCUAUAGCUAAag	-1.4	-0.9	-3.3	-34.4	2	36.8	III	-3	0	-1.1	0.322	30.4	3	55.4	55
8	UAGCUAUAGAUGCUUACCC	GGGUAAGCAUCUAUAGCUAaa	-1.4	-1.3	-3.3	-36.8	3	42.1	III	-2	0	-0.6	0.297	27.9	2	52.1	54.4
1	UUUACUGGUUAUCGUGUAA	UUACACGAUAACCAGUAAA	0.4	-0.9	-0.9	-31.8	2	31.6	II	0	1	1.3		60.7	8	74
2	UUACUGGUUAUCGUGUAAC	GUUACACGAUAACCAGUAA	0.1	-0.9	-2.2	-33.1	2	36.8	II	-2	0	1		28.2	4	62.5
1	GUCUUUAUUUCACCUUAUA	UAUAAGGUGAAAUAAAGAC	2.7	-2.2	-1.3	-29.4	2	26.3	Ia	4	1	12.4		76	9	86.9
2	UCUUUAUUUCACCUUAUAA	UUAUAAGGUGAAAUAAAGA	1.8	-2.4	-0.9	-28.1	2	21.1	II	2	0	1		67.4	8	79.4
3	CUUUAUUUCACCUUAUAAU	AUUAUAAGGUGAAAUAAAGac	1.2	-2.1	-1.1	-26.8	2	21.1	Ia	3	2	-2.6	0.706	64.6	7	82.2	73.2
4	UUUAUUUCACCUUAUAAUU	AAUUAUAAGGUGAAAUAAAga	1.2	-0.9	-0.9	-25.6	2	15.8	II	0	2	-3.6	0.689	56.3	7	80.2	69.6
5	UUAUUUCACCUUAUAAUUC	GAAUUAUAAGGUGAAAUAAag	1.4	-0.9	-2.4	-27.1	2	21.1	II	-2	1	-0.7	0.446	41.3	6	78.6	55.7
6	UAUUUCACCUUAUAAUUCA	UGAAUUAUAAGGUGAAAUAaa	2.1	-1.3	-2.1	-28.3	2	21.1	II	-1	-1	-3.8	0.735	62.1	8	89.5	75.2
7	AUUUCACCUUAUAAUUCAC	GUGAAUUAUAAGGUGAAAUaa	3.5	-1.1	-2.2	-29.2	2	26.3	II	-1	1	3.4	0.643	50.3	5	81.8	68.1
8	UUUCACCUUAUAAUUCACA	UGUGAAUUAUAAGGUGAAAua	4.4	-0.9	-2.1	-30.2	2	26.3	II	-1	0	1.3	0.52	45	6	68.6	64.4
9	UUCACCUUAUAAUUCACAG	CUGUGAAUUAUAAGGUGAAau	4	-0.9	-2.1	-31.4	2	31.6	II	-3	-2	-8.3	0.423	39.4	4	59.1	58.2
10	UCACCUUAUAAUUCACAGA	UCUGUGAAUUAUAAGGUGAaa	2.9	-2.4	-2.4	-32.9	2	31.6	II	0	0	-1	0.729	59.3	7	74.7	78.7
11	CACCUUAUAAUUCACAGAA	UUCUGUGAAUUAUAAGGUGaa	2.6	-2.1	-0.9	-31.4	2	31.6	Ib	3	0	0	0.822	68.6	6	76.4	88.8
12	ACCUUAUAAUUCACAGAAU	AUUCUGUGAAUUAUAAGGUga	1.5	-2.2	-1.1	-30.4	2	26.3	II	4	3	-1.2	0.806	67.3	7	85.2	85
13	CCUUAUAAUUCACAGAAUG	CAUUCUGUGAAUUAUAAGGug	0.8	-3.3	-2.1	-30.3	2	31.6	II	1	0	3.3	0.819	62.4	5	94.3	82.6
14	CUUAUAAUUCACAGAAUGC	GCAUUCUGUGAAUUAUAAGgu	0.8	-2.1	-3.4	-30.4	2	31.6	II	1	1	4.6	0.586	46.5	4	80	65.6
15	UUAUAAUUCACAGAAUGCU	AGCAUUCUGUGAAUUAUAAgg	0.8	-0.9	-2.1	-30.4	2	26.3	II	-1	2	-4	0.539	42.7	5	80.9	65.8
16	UAUAAUUCACAGAAUGCUG	CAGCAUUCUGUGAAUUAUAag	-0.4	-1.3	-2.1	-31.6	2	31.6	II	-4	1	-5.6	0.594	47.1	3	65.1	67.9
17	AUAAUUCACAGAAUGCUGU	ACAGCAUUCUGUGAAUUAUaa	-1.9	-1.1	-2.2	-32.5	2	31.6	II	0	3	-1	0.479	45.9	4	71.7	69.1
18	UAAUUCACAGAAUGCUGUA	UACAGCAUUCUGUGAAUUAua	-2.6	-1.3	-1.3	-32.7	2	31.6	II	-1	-1	-3.8	0.756	57.7	6	75.8	81.6
19	AAUUCACAGAAUGCUGUAG	CUACAGCAUUCUGUGAAUUau	-2.6	-0.9	-2.1	-33.5	2	36.8	III	-1	0	-0.3	0.498	43	2	59.4	68.2
20	AUUCACAGAAUGCUGUAGC	GCUACAGCAUUCUGUGAAUua	-2.6	-1.1	-3.4	-36	2	42.1	III	-2	-1	-6.3	0.291	25.8	2	54.6	55.8
1	CAAUUUAAACACCUCAUAC	GUAUGAGGUGUUUAAAUUG	4.6	-2.1	-2.2	-30	2	31.6	II	1	0	3		55	5	70.9
2	AAUUUAAACACCUCAUACC	GGUAUGAGGUGUUUAAAUU	4.6	-0.9	-3.3	-31.2	2	31.6	II	-1	1	1.4		40.6	4	76.6
1	CAUGGCUUUGAGUUGACAU	AUGUCAACUCAAAGCCAUG	0.6	-2.1	-1.1	-35.5	3	42.1	Ia	2	0	-0.3		60	5	62.9
2	AUGGCUUUGAGUUGACAUC	GAUGUCAACUCAAAGCCAU	0.6	-1.1	-2.4	-35.8	3	42.1	II	0	1	-8.9		41.8	4	55.5
3	UGGCUUUGAGUUGACAUCU	AGAUGUCAACUCAAAGCCAug	0.7	-2.1	-2.1	-36.8	3	42.1	II	1	1	-8.7	0.63	49.4	4	52.4	68.9
4	GGCUUUGAGUUGACAUCUA	UAGAUGUCAACUCAAAGCCau	0.7	-3.3	-1.3	-36	3	42.1	Ia	4	1	10.5	0.866	81.5	8	82.8	98.7
1	AAAUGGCCAUGGUACAUUU	AAAUGUACCAUGGCCAUUU	-0.5	-0.9	-0.9	-34.3	4	36.8	II	1	2	-4		65.4	8	74.2
2	AAUGGCCAUGGUACAUUUG	CAAAUGUACCAUGGCCAUU	-0.4	-0.9	-2.1	-35.5	4	42.1	II	-2	0	-0.7		47.7	5	61.9
3	AUGGCCAUGGUACAUUUGG	CCAAAUGUACCAUGGCCAUuu	-0.4	-1.1	-3.3	-37.9	4	47.4	II	-2	-2	-5.6	0.393	34.5	4	48.3	51.3
4	UGGCCAUGGUACAUUUGGC	GCCAAAUGUACCAUGGCCAuu	-3.5	-2.1	-3.4	-40.2	4	52.6	II	-1	1	-6	0.454	37.7	3	49	53
5	GGCCAUGGUACAUUUGGCU	AGCCAAAUGUACCAUGGCCau	-5.1	-3.3	-2.1	-40.2	4	52.6	Ib	3	3	12.5	0.655	53.9	3	53.7	69
	Threshold filtration layer = 64.28 approximatly 64.3

## Sheet:  oligowalk 20
Table S2:	20 siRNAs were resulted from oligowalk software
Legend	The position of siRNA on target, the sequence of guide strand siRNA , Probability of being efficient siRNA and %Probability of being efficient siRNA are all displayed in this table.
Position on target	siRNA Sequence(5'->3')	Probability of being efficient siRNA	%Probability of being efficient siRNA
6	UAACUUUUGCCCUCUUGUC	0.921543	0.921543
2	UUUUGCCCUCUUGUCCUCA	0.879684	0.879684
5	AACUUUUGCCCUCUUGUCC	0.879443	0.879443
3	CUUUUGCCCUCUUGUCCUC	0.689563	0.689563
1	UAAAGAAACCCUUAGACAC	0.937199	0.937199
2	UUAAAGAAACCCUUAGACA	0.901131	0.901131
10	UAGCAGCAUUACCAUCCUG	0.89126	0.89126
2	UUACCAUCCUGAGCAAAGA	0.881168	0.881168
3	AUUACCAUCCUGAGCAAAG	0.857084	0.857084
11	AUAGCAGCAUUACCAUCCU	0.827644	0.827644
6	AGCAUUACCAUCCUGAGCA	0.511319	0.511319
5	UAAGCAUCUAUAGCUAAAG	0.916124	0.916124
4	AAGCAUCUAUAGCUAAAGA	0.788853	0.788853
3	AGCAUCUAUAGCUAAAGAC	0.782346	0.782346
2	UUAUAAGGUGAAAUAAAGA	0.92136	0.92136
3	AUUAUAAGGUGAAAUAAAG	0.890179	0.890179
12	AUUCUGUGAAUUAUAAGGU	0.864134	0.864134
4	UAGAUGUCAACUCAAAGCC	0.965354	0.965354
1	AUGUCAACUCAAAGCCAUG	0.909801	0.909801
3	AGAUGUCAACUCAAAGCCA	0.726403	0.726403

## Sheet: sivirus  30
Table S3:	30 siRNAs were obtained from sivirus software with their efficacy prediction and off-target hits
Legend	The siRNA target site(21 bp target + 2 nt overhang, mapping to the SARS genome) for the 20 siRNAs that were produced, off-target hits, conservation in the chosen sequences, and siRNA efficacy prediction (Ui-Tei, Reynolds, Amarzguioui) were displayed in this table.
siRNA target site		siRNA efficacy prediction			≤ 2 mismatch	Conservation in the selected sequences
					off-target hits	(
						:conserved,
						:not conserved,
21bp target + 2nt overhang	map to SARS genome	Ui-Tei	Reynolds	Amarzguioui		:sequence not available)
AGGTAAGATGGAGAGCCTTGTtc				yes	4 [detail]	100% (126/126)
GGTAAGATGGAGAGCCTTGTTct			yes		1 [detail]	100% (126/126)
AAGATGGAGAGCCTTGTTCTTgg		yes		yes	2 [detail]	100% (126/126)
AGAAAACACACGTCCAACTCAgt			yes		5 [detail]	100% (126/126)
AACACACGTCCAACTCAGTTTgc		yes		yes	1 [detail]	100% (126/126)
CACGTCCAACTCAGTTTGCCTgt		yes		yes	0 [detail]	100% (126/126)
CTTCAGGTTAGAGACGTGCTAgt			yes		0 [detail]	100% (126/126)
TCAGGTTAGAGACGTGCTAGTgc				yes	1 [detail]	100% (126/126)
CTCGTGCCACATGTGGGCGAAac				yes	0 [detail]	100% (126/126)
TCGTGCCACATGTGGGCGAAAcc				yes	3 [detail]	100% (126/126)
GTGCCACATGTGGGCGAAACCcc				yes	0 [detail]	100% (126/126)
GATCTAAAGTCTTATGACTTAgg			yes		2 [detail]	100% (126/126)
CACTGATCCCATTGAAGATTAtg		yes	yes	yes	3 [detail]	100% (126/126)
ACTGATCCCATTGAAGATTATga			yes		0 [detail]	100% (126/126)
ATCCCATTGAAGATTATGAACaa				yes	0 [detail]	100% (126/126)
TCCCATTGAAGATTATGAACAaa		yes		yes	2 [detail]	100% (126/126)
CCCATTGAAGATTATGAACAAaa		yes	yes	yes	9 [detail]	100% (126/126)
TTGAAGATTATGAACAAAACTgg		yes			3 [detail]	100% (126/126)
AAGATTATGAACAAAACTGGAac		yes			5 [detail]	100% (126/126)
ATGAACAAAACTGGAACACTAag		yes	yes	yes	2 [detail]	100% (126/126)
TGAACAAAACTGGAACACTAAgc				yes	2 [detail]	100% (126/126)
ACAAAACTGGAACACTAAGCAtg			yes		2 [detail]	100% (126/126)
AACACTAAGCATGGCAGTGGTgc				yes	0 [detail]	100% (126/126)
CTCACTCGTGAGCTCAATGGAgg		yes			2 [detail]	100% (126/126)
GTCATTCAACCACGTGTTGAAaa		yes	yes	yes	1 [detail]	100% (126/126)
CATTCAACCACGTGTTGAAAAga			yes		1 [detail]	100% (126/126)
ATTCAACCACGTGTTGAAAAGaa			yes		0 [detail]	100% (126/126)
TTCAACCACGTGTTGAAAAGAaa		yes	yes	yes	2 [detail]	100% (126/126)
TCAACCACGTGTTGAAAAGAAaa			yes		2 [detail]	100% (126/126)
CAACCACGTGTTGAAAAGAAAaa			yes	yes	3 [detail]	100% (126/126)

## Sheet: sFold 48
Table S4:	48 siRNAs were obtained from sFold software with their thermodynamics properties
Legend	Each siRNA consisted of two lines Line1: Column 1: target position (starting - ending), Column 2: sense siRNA (5p --> 3p), Column 3: antisense siRNA (5p --> 3p), Column 4: dinucleotide leader preceding the target sequence and line2 : Column 1: total score for siRNA duplex, Column 2: target accessibility score, Column 3: duplex feature score, Column 4: duplex thermodynamics score, Column 5: siRNA …
1	Line 1	3- 21 GAGGACAAGAGGGCAAAAGTT CUUUUGCCCUCUUGUCCUCTT CU										Line 1:
	Line 2	13 8 3 2 52.6% -31.4 6.0 -8.3 -40.7 18.09										Column 1: target position (starting - ending)
2	Line 1	4- 22 AGGACAAGAGGGCAAAAGUTT ACUUUUGCCCUCUUGUCCUTT UG										Column 2: sense siRNA (5p --> 3p)
	Line 2	16 8 6 2 47.4% -29.8 3.9 -8.3 -37.9 17.91										Column 3: antisense siRNA (5p --> 3p)
3	Line 1	5- 23 GGACAAGAGGGCAAAAGUUTT AACUUUUGCCCUCUUGUCCTT GA										Column 4: dinucleotide leader preceding the target sequence
	Line 2	17 8 7 2 47.4% -29.0 5.5 -8.5 -38.3 17.78
4	Line 1	6- 24 GACAAGAGGGCAAAAGUUATT UAACUUUUGCCCUCUUGUCTT AG										Line 2:
	Line 2	16 8 7 1 42.1% -26.9 2.2 -9.2 -36.8 17.78										Column 1: total score for siRNA duplex
5	Line 1	3- 21 GUCUAAGGGUUUCUUUAAGTT CUUAAAGAAACCCUUAGACTT GU										Column 2: target accessibility score
	Line 2	13 5 6 2 36.8% -11.2 3.4 -8.5 -34.0 11.43										Column 3: duplex feature score
6	Line 1	4- 22 UCUAAGGGUUUCUUUAAGGTT CCUUAAAGAAACCCUUAGATT UG										Column 4: duplex thermodynamics score
	Line 2	11 5 5 1 36.8% -10.2 -1.4 -8.6 -34.0 10.71										Column 5: siRNA GC content
7	Line 1	5- 23 CUAAGGGUUUCUUUAAGGATT UCCUUAAAGAAACCCUUAGTT GU										Column 6: antisense siRNA binding energy (kcal/mol)
	Line 2	13 4 8 1 36.8% -9.5 -1.8 -8.6 -34.0 10.48										Column 7: differential stability of siRNA duplex ends (DSSE, in kcal/mol)
8	Line 1	6- 24 UAAGGGUUUCUUUAAGGAATT UUCCUUAAAGAAACCCUUATT UC										Column 8: average internal stability at the cleavage site (AIS, in kcal/mol)
	Line 2	12 4 7 1 31.6% -8.5 -1.1 -8.4 -32.3 10.47										Column 9: total stability of siRNA duplex (kcal/mol)
9	Line 1	7- 25 AAGGGUUUCUUUAAGGAAGTT CUUCCUUAAAGAAACCCUUTT CU										Column 10: sum of probabilities of unpaired target bases
	Line 2	9 4 4 1 36.8% -9.2 -0.1 -7.8 -33.1 10.66										(column 4 of output file sstrand.out)
10	Line 1	8- 26 AGGGUUUCUUUAAGGAAGGTT CCUUCCUUAAAGAAACCCUTT UA
	Line 2	11 5 4 2 42.1% -11.0 1.2 -7.1 -35.5 10.93
11	Line 1	3- 21 CUUUGCUCAGGAUGGUAAUTT AUUACCAUCCUGAGCAAAGTT UU
	Line 2	14 7 6 1 42.1% -15.5 1.5 -9.1 -36.0 12.35										FILTER CRITERIA: ("<=": less than or equal to)
12	Line 1	4- 22 UUUGCUCAGGAUGGUAAUGTT CAUUACCAUCCUGAGCAAATT UC
	Line 2	12 7 4 1 42.1% -14.8 1.4 -9.5 -36.5 12.44										A) Antisense siRNA binding energy <= -10 kcal/mol (target accessibility rule);
13	Line 1	5- 23 UUGCUCAGGAUGGUAAUGCTT GCAUUACCAUCCUGAGCAATT CU										B) Duplex feature score of 6 or higher;
	Line 2	11 8 3 0 47.4% -16.2 -0.1 -9.6 -39.6 12.18										C) DSSE > 0 kcal/mol (asymmetry rule);
14	Line 1	6- 24 UGCUCAGGAUGGUAAUGCUTT AGCAUUACCAUCCUGAGCATT UU										D) AIS > -8.6 kcal/mol (cleavage site instability rule);
	Line 2	14 7 6 1 47.4% -15.7 1.8 -9.4 -39.2 11.49										E) 30% <= GC % <= 60%;
15	Line 1	7- 25 GCUCAGGAUGGUAAUGCUGTT CAGCAUUACCAUCCUGAGCTT UU										F) Exclusion of target sequence with at least one of AAAA,
	Line 2	10 7 2 1 52.6% -14.7 0.9 -9.2 -41.3 10.71										CCCC, GGGG, or UUUU.
16	Line 1	8- 26 CUCAGGAUGGUAAUGCUGCTT GCAGCAUUACCAUCCUGAGTT UG
	Line 2	7 6 1 0 52.6% -12.0 -2.9 -9.2 -41.3 10.25										NOTES:
17	Line 1	9- 27 UCAGGAUGGUAAUGCUGCUTT AGCAGCAUUACCAUCCUGATT GC
	Line 2	12 5 6 1 47.4% -10.3 0.7 -9.0 -39.2 9.80										1) The starting (ending) position of the target sequence
18	Line 1	10- 28 CAGGAUGGUAAUGCUGCUATT UAGCAGCAUUACCAUCCUGTT CU										corresponds to position 19 (1) of the antisense siRNA
	Line 2	10 4 5 1 47.4% -9.9 1.5 -8.7 -39.1 9.31										(i.e., dinucleotide leader and nt 22 and nt 23 in
19	Line 1	11- 29 AGGAUGGUAAUGCUGCUAUTT AUAGCAGCAUUACCAUCCUTT UC										Tuschl patterns are not considered by us to be part
	Line 2	11 4 5 2 42.1% -8.9 1.0 -8.1 -36.6 9.25										of the target sequence);
20	Line 1	3- 21 GUCUUUAGCUAUAGAUGCUTT AGCAUCUAUAGCUAAAGACTT GU										2) Sense siRNA=target sequence +3 prime dTdT overhang;
	Line 2	12 4 6 2 36.8% -8.5 0.5 -7.0 -35.1 10.39										dTdT for both sense and antisense siRNAs can be
21	Line 1	4- 22 UCUUUAGCUAUAGAUGCUUTT AAGCAUCUAUAGCUAAAGATT UG										replaced by UU;
	Line 2	9 4 4 1 31.6% -9.4 -1.7 -7.3 -32.7 10.92										3) GC %= GC count in siRNA (excluding overhangs)/19 x100%;
22	Line 1	5- 23 CUUUAGCUAUAGAUGCUUATT UAAGCAUCUAUAGCUAAAGTT GU										4) DSSE = stability of 5p-antisense end of 4 base pairs
	Line 2	13 5 7 1 31.6% -10.6 -2.0 -7.4 -32.6 11.90										-stability of 5p-sense end of 4 base pairs;
23	Line 1	6- 24 UUUAGCUAUAGAUGCUUACTT GUAAGCAUCUAUAGCUAAATT UC										the asymmetry rule is enforced by DSSE > 0.
	Line 2	11 6 4 1 31.6% -13.2 -2.4 -7.5 -33.3 12.88										(see Schwartz et al. Cell, Vol. 115, 199-208, 2003).
24	Line 1	7- 25 UUAGCUAUAGAUGCUUACCTT GGUAAGCAUCUAUAGCUAATT CU										5) AIS = average of internal stability values for
	Line 2	13 8 4 1 36.8% -16.0 -1.1 -7.4 -35.7 13.83										positions 9-14 of the antisense strand; starting at a
25	Line 1	8- 26 UAGCUAUAGAUGCUUACCCTT GGGUAAGCAUCUAUAGCUATT UU										position, the internal stability is for 4 BP stacks;
	Line 2	12 8 3 1 42.1% -18.5 -2.3 -7.0 -38.1 13.84										the rule of relative instability at the cleavage site
26	Line 1	3- 21 CUUUAUUUCACCUUAUAAUTT AUUAUAAGGUGAAAUAAAGTT GU										is enforced by AIS > -8.6 kcal/mol, the midpoint
	Line 2	15 8 5 2 21.1% -21.3 1.8 -5.3 -27.0 18.35										between the minimum of -3.6 and the maximum of -13.6.
27	Line 1	4- 22 UUUAUUUCACCUUAUAAUUTT AAUUAUAAGGUGAAAUAAATT UC										(see Khvorova et al. Cell, Vol. 115, 209-216, 2003).
	Line 2	15 8 5 2 15.8% -19.5 0.5 -6.3 -25.3 18.25										6) Total siRNA duplex score is the sum of target
28	Line 1	5- 23 UUAUUUCACCUUAUAAUUCTT GAAUUAUAAGGUGAAAUAATT CU										accessibility score, duplex feature score and
	Line 2	13 8 4 1 21.1% -21.1 -2.2 -7.2 -28.4 18.12										duplex thermodynamics score, with a maximum of 20 points;
29	Line 1	6- 24 UAUUUCACCUUAUAAUUCATT UGAAUUAUAAGGUGAAAUATT UU										the accessibility score is based on antisense
	Line 2	16 8 7 1 21.1% -20.4 -2.3 -7.9 -28.5 17.34										siRNA binding energy and has a range of [0, 8];
30	Line 1	7- 25 AUUUCACCUUAUAAUUCACTT GUGAAUUAUAAGGUGAAAUTT UU										the duplex feature score is computed with the
	Line 2	13 8 4 1 26.3% -19.6 -3.9 -8.3 -30.0 16.51										algorithm by Reynolds et al. (Nature Biotech.,
31	Line 1	8- 26 UUUCACCUUAUAAUUCACATT UGUGAAUUAUAAGGUGAAATT UA										Vol. 22, 326-330, 2004), and has a range of [-2, 10];
	Line 2	14 8 5 1 26.3% -18.7 -2.5 -8.1 -30.4 15.69										the duplex thermodynamics score has a range of
32	Line 1	9- 27 UUCACCUUAUAAUUCACAGTT CUGUGAAUUAUAAGGUGAATT AU										[0, 2], with contribution of 1 point for DSSE > 0,
	Line 2	13 8 4 1 31.6% -18.1 -1.4 -7.6 -32.1 14.89										and 1 point for AIS > -8.6 kcal/mol.
33	Line 1	10- 28 UCACCUUAUAAUUCACAGATT UCUGUGAAUUAUAAGGUGATT UU
	Line 2	17 8 7 2 31.6% -17.0 1.2 -6.7 -33.1 14.87										--------------------------------------------------------------------------------
34	Line 1	11- 29 CACCUUAUAAUUCACAGAATT UUCUGUGAAUUAUAAGGUGTT UU
	Line 2	15 7 6 2 31.6% -16.0 2.7 -5.9 -32.1 14.85
35	Line 1	12- 30 ACCUUAUAAUUCACAGAAUTT AUUCUGUGAAUUAUAAGGUTT UC
	Line 2	15 7 6 2 26.3% -14.5 2.0 -5.1 -29.6 14.83
36	Line 1	13- 31 CCUUAUAAUUCACAGAAUGTT CAUUCUGUGAAUUAUAAGGTT CA
	Line 2	14 7 5 2 31.6% -15.3 1.1 -4.8 -31.5 14.80
37	Line 1	14- 32 CUUAUAAUUCACAGAAUGCTT GCAUUCUGUGAAUUAUAAGTT AC
	Line 2	11 6 4 1 31.6% -12.4 -2.7 -4.9 -32.2 13.93
38	Line 1	15- 33 UUAUAAUUCACAGAAUGCUTT AGCAUUCUGUGAAUUAUAATT CC
	Line 2	9 4 4 1 26.3% -10.0 -3.6 -5.4 -30.1 13.04
39	Line 1	16- 34 UAUAAUUCACAGAAUGCUGTT CAGCAUUCUGUGAAUUAUATT CU
	Line 2	8 4 3 1 31.6% -9.3 -5.6 -6.1 -32.3 12.15
40	Line 1	17- 35 AUAAUUCACAGAAUGCUGUTT ACAGCAUUCUGUGAAUUAUTT UU
	Line 2	9 4 4 1 31.6% -8.3 -5.4 -6.8 -31.7 11.32
41	Line 1	18- 36 UAAUUCACAGAAUGCUGUATT UACAGCAUUCUGUGAAUUATT UA
	Line 2	10 3 6 1 31.6% -7.1 -3.5 -7.6 -32.9 11.33
42	Line 1	19- 37 AAUUCACAGAAUGCUGUAGTT CUACAGCAUUCUGUGAAUUTT AU
	Line 2	6 3 2 1 36.8% -8.0 -3.4 -8.0 -33.7 11.19
43	Line 1	20- 38 AUUCACAGAAUGCUGUAGCTT GCUACAGCAUUCUGUGAAUTT UA
	Line 2	7 4 2 1 42.1% -9.8 -4.1 -8.0 -36.8 11.23
44	Line 1	3- 21 UGGCUUUGAGUUGACAUCUTT AGAUGUCAACUCAAAGCCATT CA
	Line 2	14 8 4 2 42.1% -23.5 3.7 -7.6 -36.5 16.16
45	Line 1	4- 22 GGCUUUGAGUUGACAUCUATT UAGAUGUCAACUCAAAGCCTT AU
	Line 2	18 8 8 2 42.1% -23.8 3.9 -7.2 -37.3 16.40
46	Line 1	3- 21 AUGGCCAUGGUACAUUUGGTT CCAAAUGUACCAUGGCCAUTT AA
	Line 2	10 5 4 1 47.4% -10.3 1.7 -10.0 -38.1 10.65
47	Line 1	4- 22 UGGCCAUGGUACAUUUGGCTT GCCAAAUGUACCAUGGCCATT AA
	Line 2	7 4 2 1 52.6% -9.2 1.3 -9.5 -41.5 9.67
48	Line 1	5- 23 GGCCAUGGUACAUUUGGCUTT AGCCAAAUGUACCAUGGCCTT AU
	Line 2	7 4 2 1 52.6% -9.6 2.8 -9.0 -41.0 8.75

## Sheet: scales 54
Table S5:	54 siRNAs were obtained from scales software with their predicted efficiency
Start	Sense Strand	End	Antisense Strand	Predicted efficiency. Percentage of mRNA remained in cells after siRNA directed cleavage.
1	ATGGCTGATCAAGCTATGA	19	TCATAGCTTGATCAGCCAT	31
2	TGGCTGATCAAGCTATGAC	20	GTCATAGCTTGATCAGCCA	45
1	GAGGACAAGAGGGCAAAAG	19	CTTTTGCCCTCTTGTCCTCag	36
2	AGGACAAGAGGGCAAAAGT	20	ACTTTTGCCCTCTTGTCCTca	33
3	GGACAAGAGGGCAAAAGTT	21	AACTTTTGCCCTCTTGTCCtc	18
4	GACAAGAGGGCAAAAGTTA	22	TAACTTTTGCCCTCTTGTCct	8
1	GTCTAAGGGTTTCTTTAAG	19	CTTAAAGAAACCCTTAGACac	33
2	TCTAAGGGTTTCTTTAAGG	20	CCTTAAAGAAACCCTTAGAca	41
3	CTAAGGGTTTCTTTAAGGA	21	TCCTTAAAGAAACCCTTAGac	24
4	TAAGGGTTTCTTTAAGGAA	22	TTCCTTAAAGAAACCCTTAga	19
5	AAGGGTTTCTTTAAGGAAG	23	CTTCCTTAAAGAAACCCTTag	25
6	AGGGTTTCTTTAAGGAAGG	24	CCTTCCTTAAAGAAACCCTta	32
1	CTTTGCTCAGGATGGTAAT	19	ATTACCATCCTGAGCAAAGaa	22
2	TTTGCTCAGGATGGTAATG	20	CATTACCATCCTGAGCAAAga	43
3	TTGCTCAGGATGGTAATGC	21	GCATTACCATCCTGAGCAAag	58
4	TGCTCAGGATGGTAATGCT	22	AGCATTACCATCCTGAGCAaa	31
5	GCTCAGGATGGTAATGCTG	23	CAGCATTACCATCCTGAGCaa	31
6	CTCAGGATGGTAATGCTGC	24	GCAGCATTACCATCCTGAGca	48
7	TCAGGATGGTAATGCTGCT	25	AGCAGCATTACCATCCTGAgc	33
8	CAGGATGGTAATGCTGCTA	26	TAGCAGCATTACCATCCTGag	8
9	AGGATGGTAATGCTGCTAT	27	ATAGCAGCATTACCATCCTga	22
1	GTCTTTAGCTATAGATGCT	19	AGCATCTATAGCTAAAGACac	29
2	TCTTTAGCTATAGATGCTT	20	AAGCATCTATAGCTAAAGAca	28
3	CTTTAGCTATAGATGCTTA	21	TAAGCATCTATAGCTAAAGac	11
4	TTTAGCTATAGATGCTTAC	22	GTAAGCATCTATAGCTAAAga	46
5	TTAGCTATAGATGCTTACC	23	GGTAAGCATCTATAGCTAAag	52
6	TAGCTATAGATGCTTACCC	24	GGGTAAGCATCTATAGCTAaa	51
1	TTTACTGGTTATCGTGTAA	19	TTACACGATAACCAGTAAA	25
2	TTACTGGTTATCGTGTAAC	20	GTTACACGATAACCAGTAA	48
1	CTTTATTTCACCTTATAAT	19	ATTATAAGGTGAAATAAAGac	22
2	TTTATTTCACCTTATAATT	20	AATTATAAGGTGAAATAAAga	35
3	TTATTTCACCTTATAATTC	21	GAATTATAAGGTGAAATAAag	40
4	TATTTCACCTTATAATTCA	22	TGAATTATAAGGTGAAATAaa	25
5	ATTTCACCTTATAATTCAC	23	GTGAATTATAAGGTGAAATaa	33
6	TTTCACCTTATAATTCACA	24	TGTGAATTATAAGGTGAAAta	34
7	TTCACCTTATAATTCACAG	25	CTGTGAATTATAAGGTGAAat	45
8	TCACCTTATAATTCACAGA	26	TCTGTGAATTATAAGGTGAaa	27
9	CACCTTATAATTCACAGAA	27	TTCTGTGAATTATAAGGTGaa	15
10	ACCTTATAATTCACAGAAT	28	ATTCTGTGAATTATAAGGTga	14
11	CCTTATAATTCACAGAATG	29	CATTCTGTGAATTATAAGGtg	17
12	CTTATAATTCACAGAATGC	30	GCATTCTGTGAATTATAAGgt	37
13	TTATAATTCACAGAATGCT	31	AGCATTCTGTGAATTATAAgg	36
14	TATAATTCACAGAATGCTG	32	CAGCATTCTGTGAATTATAag	34
15	ATAATTCACAGAATGCTGT	33	ACAGCATTCTGTGAATTATaa	35
16	TAATTCACAGAATGCTGTA	34	TACAGCATTCTGTGAATTAta	21
17	AATTCACAGAATGCTGTAG	35	CTACAGCATTCTGTGAATTat	34
18	ATTCACAGAATGCTGTAGC	36	GCTACAGCATTCTGTGAATta	52
1	CAATTTAAACACCTCATAC	19	GTATGAGGTGTTTAAATTG	30
2	AATTTAAACACCTCATACC	20	GGTATGAGGTGTTTAAATT	40
1	TGGCTTTGAGTTGACATCT	19	AGATGTCAACTCAAAGCCAtg	32
2	GGCTTTGAGTTGACATCTA	20	TAGATGTCAACTCAAAGCCat	1
1	ATGGCCATGGTACATTTGG	19	CCAAATGTACCATGGCCATtt	49
2	TGGCCATGGTACATTTGGC	20	GCCAAATGTACCATGGCCAtt	47
3	GGCCATGGTACATTTGGCT	21	AGCCAAATGTACCATGGCCat	33

## Sheet: sipred 38
Table S6	38 siRNA s were obtained from sipred software with inhibition percentage above 70%
Rank	Antisense strand 5'-3'	Sense strand 5'-3'	Inhibition (%) above 70%
1	UCAUAGCUUGAUCAGCCAU	AUGGCUGAUCAAGCUAUGA	80.27
1	UAACUUUUGCCCUCUUGUC	GACAAGAGGGCAAAAGUUA	91.51
2	AACUUUUGCCCUCUUGUCC	GGACAAGAGGGCAAAAGUU	88.95
3	UUUGCCCUCUUGUCCUCAG	CUGAGGACAAGAGGGCAAA	81.65
4	ACUUUUGCCCUCUUGUCCU	AGGACAAGAGGGCAAAAGU	79.07
5	UUUUGCCCUCUUGUCCUCA	UGAGGACAAGAGGGCAAAA	78.72
1	UAAAGAAACCCUUAGACAC	GUGUCUAAGGGUUUCUUUA	91.46
2	UUAAAGAAACCCUUAGACA	UGUCUAAGGGUUUCUUUAA	87.46
3	UUCCUUAAAGAAACCCUUA	UAAGGGUUUCUUUAAGGAA	83.01
4	UCCUUAAAGAAACCCUUAG	CUAAGGGUUUCUUUAAGGA	81.95
5	CUUAAAGAAACCCUUAGAC	GUCUAAGGGUUUCUUUAAG	80.87
1	UUACCAUCCUGAGCAAAGA	UCUUUGCUCAGGAUGGUAA	85.85
2	UAGCAGCAUUACCAUCCUG	CAGGAUGGUAAUGCUGCUA	84.55
3	AUUACCAUCCUGAGCAAAG	CUUUGCUCAGGAUGGUAAU	83.6
4	AUAGCAGCAUUACCAUCCU	AGGAUGGUAAUGCUGCUAU	82.67
5	CAGCAUUACCAUCCUGAGC	GCUCAGGAUGGUAAUGCUG	80.42
6	AGCAUUACCAUCCUGAGCA	UGCUCAGGAUGGUAAUGCU	71.95
7	AGCAGCAUUACCAUCCUGA	UCAGGAUGGUAAUGCUGCU	70.61
1	UAAGCAUCUAUAGCUAAAG	CUUUAGCUAUAGAUGCUUA	90.39
2	AGCAUCUAUAGCUAAAGAC	GUCUUUAGCUAUAGAUGCU	84.59
3	CAUCUAUAGCUAAAGACAC	GUGUCUUUAGCUAUAGAUG	83.88
4	AAGCAUCUAUAGCUAAAGA	UCUUUAGCUAUAGAUGCUU	73.33
1	UUACACGAUAACCAGUAAA	UUUACUGGUUAUCGUGUAA	83.74
1	UAUAAGGUGAAAUAAAGAC	GUCUUUAUUUCACCUUAUA	93.22
2	UUCUGUGAAUUAUAAGGUG	CACCUUAUAAUUCACAGAA	86.97
3	UUAUAAGGUGAAAUAAAGA	UCUUUAUUUCACCUUAUAA	86.37
4	AUUCUGUGAAUUAUAAGGU	ACCUUAUAAUUCACAGAAU	86.25
5	AUUAUAAGGUGAAAUAAAG	CUUUAUUUCACCUUAUAAU	84.83
6	UCUGUGAAUUAUAAGGUGA	UCACCUUAUAAUUCACAGA	81.48
7	CAUUCUGUGAAUUAUAAGG	CCUUAUAAUUCACAGAAUG	81.09
8	UACAGCAUUCUGUGAAUUA	UAAUUCACAGAAUGCUGUA	78.04
9	UGAAUUAUAAGGUGAAAUA	UAUUUCACCUUAUAAUUCA	73.12
10	AAUUAUAAGGUGAAAUAAA	UUUAUUUCACCUUAUAAUU	71.18
1	GUAUGAGGUGUUUAAAUUG	CAAUUUAAACACCUCAUAC	70.4
1	UAGAUGUCAACUCAAAGCC	GGCUUUGAGUUGACAUCUA	90.98
2	AUGUCAACUCAAAGCCAUG	CAUGGCUUUGAGUUGACAU	83.27
1	AAAUGUACCAUGGCCAUUU	AAAUGGCCAUGGUACAUUU	76.06
2	AGCCAAAUGUACCAUGGCC	GGCCAUGGUACAUUUGGCU	75.15

## Sheet: Huesken dataset
Table S7	The Huesken dataset is used to get the filter threshold of i-score software
NAS ID	>	Guide strand	Normalized inhibitory activityb	% Inhibition	i-Score
16802	>	CUAAUAUGUUAAUUGAUUUat	0.462	46.2	57.0025
16803	>	AAUAUGUUAAUUGAUUUAUac	0.384	38.4	65.339
16804	>	GAUUUAUACAAUUCCUUUCaa	0.514	51.4	61.5132
16805	>	CAAUUCCUUUCAAUUUUAUct	0.364	36.4	44.513
16807	>	CAGACCAAAAUUAAAUAAGaa	0.522	52.2	56.4122
16808	>	AGACCAAAAUUAAAUAAGAaa	0.442	44.2	51.3401
16809	>	ACCAAAAUUAAAUAAGAAAgt	0.441	44.1	48.6348
16810	>	CAAAAUUAAAUAAGAAAGUta	0.436	43.6	59.2775
16811	>	UAAGAAAGUUACAUAAGAUtc	0.591	59.1	64.1834
16812	>	AAGUUACAUAAGAUUCCAUtt	0.511	51.1	54.1688
16814	>	ACAUAAGAUUCCAUUUGAGca	0.555	55.5	51.9636
16815	>	AAGAUUCCAUUUGAGCAUAca	0.547	54.7	50.7822
16816	>	CCAUUUGAGCAUACAUAAGgc	0.44	44	46.008
16817	>	CAUUUGAGCAUACAUAAGGcc	0.651	65.1	63.155
16818	>	AUAAGGCCAUGAUACUUUAat	0.759	75.9	51.6897
16819	>	GCCAUGAUACUUUAAUGUGaa	0.624	62.4	45.2094
16820	>	UUAAUGUGAACCACCAUUUct	0.858	85.8	76.4465
16821	>	UGUGAACCACCAUUUCUUGga	0.849	84.9	58.8903
16823	>	GAACCACCAUUUCUUGGAAga	0.383	38.3	27.0275
16824	>	AUUUCUUGGAAGAAAGAAGac	0.537	53.7	66.7358
16825	>	UGGAAGAAAGAAGACAUCCaa	0.832	83.2	74.1633
16826	>	GGAAGAAAGAAGACAUCCAaa	0.684	68.4	40.7122
16827	>	GAAAGAAGACAUCCAAAUGtc	0.736	73.6	50.6439
16828	>	AAGACAUCCAAAUGUCCGAtt	0.83	83	53.8042
16829	>	CAUCCAAAUGUCCGAUUCAga	0.389	38.9	41.1689
16831	>	UUCCUGGCCAGUCAUCCAGta	0.757	75.7	65.2974
16832	>	CCUGGCCAGUCAUCCAGUAga	0.552	55.2	25.248
16833	>	AGUCAUCCAGUAGACUCUCtc	0.773	77.3	55.6193
16834	>	AGACUCUCUCCACUCUUCAat	0.707	70.7	52.5558
16835	>	GGAAGGUGAUGCUUAUAUUtt	0.518	51.8	38.0116
16836	>	UCUACAAAGCUCACAUACAac	0.753	75.3	57.7606
16837	>	CAACAAGACAGUACAUCCUag	0.817	81.7	51.3801
16838	>	ACAGUACAUCCUAGAUUUGtg	0.794	79.4	49.5469
16839	>	UCCUAGAUUUGUGACUGAUat	0.753	75.3	50.2418
16840	>	UUUGUGACUGAUAUGAGCAtt	0.836	83.6	71.61
16841	>	UGUGACUGAUAUGAGCAUUta	0.76	76	55.9848
16842	>	GCAUUUAAGGCUGUCAUUUtc	0.423	42.3	44.3468
16843	>	UUUAAGGCUGUCAUUUUCAag	0.788	78.8	71.2334
16844	>	UUAAGGCUGUCAUUUUCAAgt	0.871	87.1	55.4505
16846	>	AAGUAUAAAAGUUUAGUGUtc	0.761	76.1	65.317
16847	>	UAAAAGUUUAGUGUUCCAUta	0.821	82.1	70.4925
16848	>	GUGUUCCAUUACCCAAUCUgt	0.72	72	43.1782
16849	>	UGUUCCAUUACCCAAUCUGtg	0.863	86.3	67.6115
16850	>	GUUCCAUUACCCAAUCUGUgc	0.471	47.1	45.1272
16851	>	UGUGCAGUAGACAUAGCUAta	0.868	86.8	52.0199
16852	>	UGCAGUAGACAUAGCUAUAag	0.776	77.6	50.5177
16854	>	UAGCUAUAAGCUCAAGUCAtg	0.849	84.9	62.5877
16855	>	AUAAGCUCAAGUCAUGUGAat	0.87	87	59.9141
16856	>	CUCAAGUCAUGUGAAUUAAca	0.544	54.4	37.4534
16859	>	UAUAAUUUGGGCAACAGCAag	0.856	85.6	72.2101
16860	>	AUAAUUUGGGCAACAGCAAgt	0.835	83.5	55.9653
16861	>	GCAACAGCAAGUUUAAAUGta	0.746	74.6	47.8111
16862	>	ACAGCAAGUUUAAAUGUAGga	0.825	82.5	55.4336
16863	>	AUUGUUUCUCUAAAAUGCAtt	0.849	84.9	65.1625
16864	>	AUGCAUUAGGUUGUUCACAat	0.754	75.4	59.6868
16865	>	UGCAUUAGGUUGUUCACAAtg	0.83	83	54.5463
16867	>	UAACACCAUUAUCUGAUGCat	0.928	92.8	71.5968
16868	>	AACACCAUUAUCUGAUGCAtc	0.616	61.6	55.1977
16869	>	CAUUAUCUGAUGCAUCCAUta	0.825	82.5	44.8512
16870	>	UAUCUGAUGCAUCCAUUAUct	0.808	80.8	61.3319
16871	>	CUGAUGCAUCCAUUAUCUGat	0.804	80.4	51.3116
16873	>	AUCCAUUAUCUGAUGCAUGgc	0.723	72.3	66.4865
16874	>	CAUUAUCUGAUGCAUGGCAta	0.597	59.7	45.8163
16875	>	UUAUCUGAUGCAUGGCAUAtg	0.757	75.7	59.7466
16876	>	AUGCAAUAAGGCAGAUCCAca	0.887	88.7	50.3932
16877	>	GCAAUAAGGCAGAUCCACAgc	0.688	68.8	39.8277
16878	>	CAAUAAGGCAGAUCCACAGca	0.79	79	52.8037
16881	>	CGUCCCGUAGUAGUCGUCGta	0.627	62.7	47.0387
16882	>	CCCGUAGUAGUCGUCGUAGaa	0.69	69	38.1935
16883	>	GUAGUCGUCGUAGAAGAGGtc	0.827	82.7	53.031
16884	>	UAGUCGUCGUAGAAGAGGUct	0.893	89.3	62.948
16885	>	GUCGUAGAAGAGGUCUGAGcc	0.372	37.2	39.7296
16887	>	AGAGGUCUGAGCCCUCGUCgg	0.517	51.7	53.0137
16888	>	GUCUGAGCCCUCGUCGGGCgc	0.336	33.6	43.2949
16889	>	GUCGGGCGCCGGCGCCUUGgt	0.268	26.8	30.7238
16891	>	GCGCCGGCGCCUUGGUCUUca	0.255	25.5	21.7251
16893	>	UGGUCUUCACGCAGUACUCgg	0.737	73.7	62.3366
16894	>	GUCUUCACGCAGUACUCGGcc	0.59	59	49.6176
16895	>	UUCACGCAGUACUCGGCCAgc	0.652	65.2	54.1211
16896	>	CGCAGUACUCGGCCAGCGUgg	0.524	52.4	34.2676
16900	>	GUCACGCUCCGCGUCCACCtt	0.534	53.4	46.3494
16902	>	CCUUGGUCCCCAGGACCUGct	0.43	43	37.3167
16903	>	GUCCCCAGGACCUGCUUCCgg	0.584	58.4	47.492
16905	>	GCUUCCGGAUGAUGUCUGUgt	0.349	34.9	27.1758
16906	>	GAUGAUGUCUGUGUACUCCcg	0.766	76.6	55.0996
16907	>	UGUGUACUCCCGAUCCUUCcc	0.743	74.3	62.5928
16908	>	GUGUACUCCCGAUCCUUCCcc	0.565	56.5	55.5142
16909	>	CCCGAUCCUUCCCCUUGCUct	0.412	41.2	30.7132
16911	>	UUUCCACUUCCUGUACAUCac	0.829	82.9	64.8865
16913	>	CCUGUACAUCACGGAGGCGtc	0.364	36.4	35.3114
16914	>	CAUCACGGAGGCGUCCACGtt	0.794	79.4	49.5865
16915	>	UCACGGAGGCGUCCACGUUtg	0.552	55.2	48.5952
16916	>	CGGGCGAGAAGGUGUUGGGct	0.459	45.9	37.9329
16917	>	GUUGGGCUCGUUCAGGAGGga	0.682	68.2	46.8946
16918	>	UCGUUCAGGAGGGAGAUCAca	0.7	70	56.6512
16920	>	GGAGGGAGAUCACACUCAGga	0.232	23.2	37.1151
16921	>	GAGGGAGAUCACACUCAGGag	0.584	58.4	44.9486
16922	>	GGGAGAUCACACUCAGGAGaa	0.423	42.3	34.6881
16923	>	UCACACUCAGGAGAAUGGUcc	0.813	81.3	55.1842
16924	>	CACACUCAGGAGAAUGGUCct	0.449	44.9	47.3135
16925	>	CAGGAGAAUGGUCCUGACGtt	0.721	72.1	53.3268
16926	>	AGGAGAAUGGUCCUGACGUtc	0.722	72.2	51.6463
16927	>	CUGACGUUCUGCGUGGGGUtc	0.578	57.8	43.0392
16928	>	UCUGCGUGGGGUUCCACCUct	0.726	72.6	59.9636
16929	>	CCACCUCUCUGAGGGCAGCtc	0.393	39.3	36.142
16935	>	GGUCGUCCACCGGCGGGUGga	0.254	25.4	27.7694
16936	>	GUCGUCCACCGGCGGGUGGag	0.442	44.2	33.5148
16937	>	CGUAGAUGUUAGGGUGCCAca	0.251	25.1	31.0692
16938	>	UGUUAGGGUGCCACAUCUUgg	0.367	36.7	55.3371
16939	>	GUGGAGAGUAUGGGUAGUCga	0.659	65.9	48.2918
16940	>	GUAUGGGUAGUCGAUGGGGaa	0.449	44.9	49.1945
16942	>	GAUGGGGAACUUGAGGCGCgc	0.58	58	47.1967
16943	>	AUGGGGAACUUGAGGCGCGcc	0.511	51.1	59.3038
16945	>	CGCCUUGAAGUAGCCGCCCtc	0.298	29.8	47.0648
16947	>	GAAGUAGCCGCCCUCGUAGta	0.598	59.8	45.1092
16948	>	AAGUAGCCGCCCUCGUAGUag	0.737	73.7	47.2204
16949	>	CCUCCCAGUUGUAUAGAUCgc	0.417	41.7	44.2222
16950	>	UCCCAGUUGUAUAGAUCGCcc	0.74	74	59.4015
16951	>	GUUGUAUAGAUCGCCCUCGtc	0.727	72.7	58.7442
16952	>	UGUAUAGAUCGCCCUCGUCca	0.643	64.3	61.1609
16954	>	UCGCCCUCGUCCACCAGUGtc	0.755	75.5	56.6657
16955	>	CGUCCACCAGUGUCACGCGga	0.673	67.3	38.8534
16957	>	CCCUCGACCGGCUCUUCCUgc	0.443	44.3	37.6664
16958	>	CGGCUCUUCCUGCAGCCCCtt	0.476	47.6	49.5182
16959	>	GUCUGUUUUAUAGAUCCGUgc	0.683	68.3	51.4167
16960	>	UUUAUAGAUCCGUGCAAUCtc	0.924	92.4	71.1123
16961	>	AGAUCCGUGCAAUCUCUGGca	0.82	82	56.2669
16962	>	CGUGCAAUCUCUGGCACUAgg	0.624	62.4	29.3554
16963	>	UGCAAUCUCUGGCACUAGGgg	0.862	86.2	59.1524
16964	>	GGGUCAUCUGGGUUUGGAUca	0.445	44.5	28.8282
16965	>	GGUCAUCUGGGUUUGGAUCac	0.565	56.5	41.1954
16966	>	CUGGGUUUGGAUCACAUAGca	0.958	95.8	54.7696
16967	>	GGGUUUGGAUCACAUAGCAgt	0.422	42.2	33.6302
16968	>	UUGGAUCACAUAGCAGUGAac	0.952	95.2	60.7952
16969	>	CAUAGCAGUGAACAAAUGGat	0.945	94.5	57.5001
16970	>	AUAGCAGUGAACAAAUGGAta	0.984	98.4	56.0529
16971	>	UAGCAGUGAACAAAUGGAUaa	0.961	96.1	61.0615
16972	>	GCAGUGAACAAAUGGAUAAaa	0.236	23.6	35.4803
16973	>	GUGAACAAAUGGAUAAAAGaa	0.27	27	48.6557
16974	>	UGGAUAAAAGAACUUUAGAaa	0.642	64.2	57.8191
16975	>	GAUAAAAGAACUUUAGAAAtt	0.306	30.6	41.5746
16976	>	AAAAGAACUUUAGAAAUUGtt	0.806	80.6	68.5038
16977	>	UUUAGAAAUUGUUAAAGCAgg	0.92	92	67.5773
16978	>	UUAGAAAUUGUUAAAGCAGgc	0.897	89.7	75.7599
16979	>	AUUGUUAAAGCAGGCGACCac	0.845	84.5	67.5308
16980	>	UUGUUAAAGCAGGCGACCAct	0.903	90.3	61.473
16981	>	UGUUAAAGCAGGCGACCACtg	1.002	100.2	57.2279
16982	>	GGCGACCACUGUGAUCUUAga	0.556	55.6	21.2743
16983	>	CGACCACUGUGAUCUUAGAat	0.433	43.3	27.3503
16985	>	UGAUCUUAGAAUAUCGAGAca	0.981	98.1	66.0555
16986	>	GAAUAUCGAGACAAAUGCUgc	0.792	79.2	46.6476
16987	>	AAUAUCGAGACAAAUGCUGcc	0.952	95.2	67.6881
16988	>	AUCGAGACAAAUGCUGCCAtt	0.996	99.6	55.6566
16989	>	ACAAAUGCUGCCAUUACUGtt	0.974	97.4	63.7466
16990	>	UGCUGCCAUUACUGUUAAUat	0.576	57.6	41.0632
16991	>	CUGUUAAUAUUUGGAUGAUaa	0.32	32	37.8757
16992	>	UAAUAUUUGGAUGAUAAAUtc	0.762	76.2	70.4082
16993	>	UUUGGAUGAUAAAUUCUUGtt	0.931	93.1	73.1991
16994	>	GAUAAAUUCUUGUUGUAAAtg	0.488	48.8	41.6169
16995	>	AUAAAUUCUUGUUGUAAAUgc	0.744	74.4	59.7358
16996	>	UAAAUUCUUGUUGUAAAUGca	0.7	70	78.6573
16997	>	AAUUCUUGUUGUAAAUGCAac	0.833	83.3	58.8502
16998	>	AUUCUUGUUGUAAAUGCAAcc	0.684	68.4	56.969
16999	>	CUUGUUGUAAAUGCAACCUta	0.866	86.6	57.2834
17000	>	UUGUUGUAAAUGCAACCUUag	0.83	83	70.6783
17001	>	GUUGUAAAUGCAACCUUAGgt	0.809	80.9	51.3778
17002	>	CAACCUUAGGUGGUUUGAAgg	0.644	64.4	39.1802
17003	>	ACCUUAGGUGGUUUGAAGGgg	0.945	94.5	54.7557
17004	>	GGUGGUUUGAAGGGGUAGUct	0.631	63.1	35.6403
17005	>	GUGGUUUGAAGGGGUAGUCtg	0.876	87.6	48.6048
17006	>	UUGAAGGGGUAGUCUGUAGga	0.949	94.9	62.9047
17007	>	UGAAGGGGUAGUCUGUAGGaa	0.999	99.9	66.9951
17008	>	UAGUCUGUAGGAAAAUGAAtt	0.85	85	55.7286
17009	>	GUCUGUAGGAAAAUGAAUUgt	0.623	62.3	49.816
17010	>	CUGUAGGAAAAUGAAUUGUca	0.762	76.2	49.8512
17011	>	UGUAGGAAAAUGAAUUGUCaa	0.923	92.3	72.1987
17012	>	GUAGGAAAAUGAAUUGUCAaa	0.554	55.4	44.9165
17013	>	AAAAGAAUACACCGCCUUGat	1.045	104.5	61.309
17014	>	AGAAUACACCGCCUUGAUAtg	0.995	99.5	42.2471
17015	>	CUUGAUAUGGGCUGUCAUUag	0.8	80	45.8381
17016	>	UUGAUAUGGGCUGUCAUUAgg	0.977	97.7	63.2961
17017	>	GGGCUGUCAUUAGGUCCCAta	0.486	48.6	29.2892
17018	>	GCUGUCAUUAGGUCCCAUAat	0.444	44.4	36.9337
17019	>	UGUCAUUAGGUCCCAUAAUtg	0.641	64.1	56.0099
17020	>	GGUCCCAUAAUUGUGGCUUgc	0.52	52	38.6294
17021	>	GUCCCAUAAUUGUGGCUUGcc	0.352	35.2	41.1031
17022	>	UCCCAUAAUUGUGGCUUGCca	0.758	75.8	59.1659
17023	>	CCCAUAAUUGUGGCUUGCCaa	0.602	60.2	48.5813
17024	>	UAAUUGUGGCUUGCCAAUGaa	1.003	100.3	74.6036
17025	>	UUGUGGCUUGCCAAUGAAAca	0.853	85.3	52.6275
17026	>	UGUGGCUUGCCAAUGAAACat	0.949	94.9	63.5005
17027	>	UGGCUUGCCAAUGAAACAUat	0.907	90.7	57.9715
17028	>	GGCUUGCCAAUGAAACAUAtc	0.447	44.7	31.0501
17029	>	GCCAAUGAAACAUAUCAUCcc	0.661	66.1	48.2897
17030	>	CAAUGAAACAUAUCAUCCCca	0.95	95	65.0453
17031	>	AUAUCAUCCCCAACUGGACct	0.883	88.3	60.6579
17032	>	UAUCAUCCCCAACUGGACCtg	0.937	93.7	71.8485
17033	>	CCCCAACUGGACCUGCAGAac	0.329	32.9	24.689
17034	>	CCCAACUGGACCUGCAGAAca	0.5	50	27.2679
17035	>	GACCUGCAGAACAUUGUGCtg	1.003	100.3	48.9651
17036	>	ACCUGCAGAACAUUGUGCUgg	1.015	101.5	50.5582
17037	>	CCUGCAGAACAUUGUGCUGga	0.878	87.8	36.7614
17038	>	CUUUGUUCAACAAUGGCCGaa	0.765	76.5	64.5472
17039	>	GUUCAACAAUGGCCGAAACtc	0.616	61.6	37.9467
17040	>	CAAUGGCCGAAACUCUUUUct	0.492	49.2	46.4904
17041	>	AUGGCCGAAACUCUUUUCUca	0.778	77.8	59.559
17042	>	UGGCCGAAACUCUUUUCUCat	0.827	82.7	64.4876
17043	>	CGAAACUCUUUUCUCAUAUtc	0.463	46.3	45.3862
17044	>	AAACUCUUUUCUCAUAUUCtc	0.787	78.7	70.4909
17045	>	ACUCUUUUCUCAUAUUCUCgt	0.836	83.6	63.6153
17046	>	CUCUUUUCUCAUAUUCUCGtt	0.735	73.5	64.3888
17047	>	UCUUUUCUCAUAUUCUCGUtt	0.842	84.2	67.1886
17048	>	AUUCUCGUUUGUUUUCCUGat	0.84	84	64.1529
17049	>	UUUGUUUUCCUGAUAAAGCtg	0.804	80.4	84.777
17050	>	UUUCCUGAUAAAGCUGUGCtg	0.838	83.8	75.8527
17051	>	UCCUGAUAAAGCUGUGCUGcc	0.775	77.5	57.3274
17052	>	GAUAAAGCUGUGCUGCCUGgc	0.751	75.1	49.5312
17053	>	AAAGCUGUGCUGCCUGGCUat	0.714	71.4	55.8758
17054	>	AGCUGUGCUGCCUGGCUAUtg	0.712	71.2	38.2742
17055	>	GCUGUGCUGCCUGGCUAUUgg	0.51	51	24.4389
17056	>	UGCUGCCUGGCUAUUGGCUgg	0.759	75.9	50.7667
17057	>	CCUGGCUAUUGGCUGGACUgt	0.687	68.7	38.1123
17058	>	GGACUGUUAGGAUUCGGUUca	0.499	49.9	39.8952
17059	>	GACUGUUAGGAUUCGGUUCat	0.727	72.7	51.2698
17060	>	UUAGGAUUCGGUUCAUCCAgc	0.743	74.3	66.4205
17061	>	AGGAUUCGGUUCAUCCAGCag	0.815	81.5	58.2445
17062	>	GGUUCAUCCAGCAGAGACUga	0.531	53.1	38.0653
17063	>	UUCAUCCAGCAGAGACUGAat	0.624	62.4	50.939
17064	>	AUCCAGCAGAGACUGAAUUga	0.608	60.8	51.2485
17065	>	CUGAAUUGAUGUUAAGAUAga	0.505	50.5	45.6735
17066	>	UUAAGAUAGAAGAUACAUCat	0.847	84.7	81.0839
17067	>	AUAGAAGAUACAUCAUAUGtt	0.839	83.9	67.3658
17068	>	AUACAUCAUAUGUUGGACUcc	0.836	83.6	65.7573
17069	>	AUGUUGGACUCCAUCGAUUct	0.744	74.4	56.6122
17070	>	UGUUGGACUCCAUCGAUUCtg	0.841	84.1	67.0753
17071	>	GUUGGACUCCAUCGAUUCUga	0.648	64.8	37.0341
17072	>	UUGGACUCCAUCGAUUCUGaa	0.863	86.3	74.4851
17073	>	GACUCCAUCGAUUCUGAAGga	0.722	72.2	44.7251
17074	>	CUCCAUCGAUUCUGAAGGAta	0.5	50	31.6554
17075	>	UCCAUCGAUUCUGAAGGAUat	0.772	77.2	46.7023
17076	>	CGAUUCUGAAGGAUAUCUAaa	0.479	47.9	41.6129
17077	>	CUGAAGGAUAUCUAAACAUat	0.467	46.7	51.3453
17078	>	UGAAGGAUAUCUAAACAUAtg	0.635	63.5	58.3234
17079	>	UCUAAACAUAUGCUACCAUca	0.694	69.4	54.7621
17080	>	UAUGCUACCAUCAGCAUACac	0.757	75.7	75.6629
17081	>	CCAUCAGCAUACACAUUUGga	0.626	62.6	43.2789
17082	>	UCAGCAUACACAUUUGGAUga	0.73	73	57.5552
17083	>	GCAUACACAUUUGGAUGAAac	0.46	46	23.4796
17084	>	CACAUUUGGAUGAAACAUUtt	0.635	63.5	53.7489
17085	>	UUUGGAUGAAACAUUUUGGat	0.846	84.6	77.9526
17086	>	GGAUGAAACAUUUUGGAUAaa	0.482	48.2	40.6954
17087	>	AAAACCUAACAGUUGGUGGtt	0.697	69.7	67.3888
17088	>	AGUUGGUGGUUUAUUUGGAta	0.618	61.8	47.4268
17089	>	GUUUAUUUGGAUAUUCUUCag	0.777	77.7	62.5929
17090	>	UUAUUUGGAUAUUCUUCAGaa	0.801	80.1	71.9196
17091	>	UUUGGAUAUUCUUCAGAAAat	0.825	82.5	56.2988
17092	>	UUGGAUAUUCUUCAGAAAAtt	0.853	85.3	64.0583
17093	>	UGGAUAUUCUUCAGAAAAUtc	0.637	63.7	56.2068
17094	>	UCAGAAAAUUCUAUUACUAgt	0.723	72.3	58.8242
17095	>	AAAAUUCUAUUACUAGUUUaa	0.475	47.5	61.0704
17096	>	AAUUCUAUUACUAGUUUAAaa	0.467	46.7	55.5473
17097	>	AUUACUAGUUUAAAAGUACca	0.862	86.2	69.7546
17098	>	AUCUUCAAAAGGUGUCCCUtc	0.781	78.1	57.7586
17099	>	CUUCAAAAGGUGUCCCUUCtg	0.798	79.8	55.5849
17100	>	UUCUGGUCCAAAUAUAACUgc	0.79	79	75.1652
17101	>	UGGUCCAAAUAUAACUGCAtt	0.817	81.7	56.7586
17102	>	GGUCCAAAUAUAACUGCAUtc	0.532	53.2	37.0966
17103	>	AAAUAUAACUGCAUUCCACtg	0.846	84.6	67.9391
17104	>	AUAUAACUGCAUUCCACUGca	0.835	83.5	63.4528
17105	>	CAUUCCACUGCAUGAUGUUgt	0.55	55	40.7283
17106	>	UCCACUGCAUGAUGUUGUUtt	0.564	56.4	47.06
17107	>	GCAUGAUGUUGUUUUCAGAtg	0.483	48.3	34.3878
17108	>	GAUGUUGUUUUCAGAUGGUgc	0.508	50.8	42.9508
17109	>	UGUUGUUUUCAGAUGGUGCgc	0.742	74.2	72.5168
17110	>	UUGUUUUCAGAUGGUGCGCca	0.728	72.8	72.2276
17111	>	UUCAGAUGGUGCGCCACUGac	0.618	61.8	63.7349
17112	>	GCCACUGACACCCACAGGUgg	0.767	76.7	37.3074
17113	>	CACAGGUGGGUCCUCUUGUaa	0.611	61.1	45.723
17114	>	CUCUUGUAACCGCUUGAAAtc	0.455	45.5	36.2383
17115	>	UCUUGUAACCGCUUGAAAUcc	0.782	78.2	58.116
17116	>	GUAACCGCUUGAAAUCCCGca	0.851	85.1	54.7519
17117	>	GGAGCCGAUGUAGCCACCCcg	0.581	58.1	47.8301
17118	>	AGCCGAUGUAGCCACCCCGca	0.543	54.3	55.8822
17119	>	GAUGUAGCCACCCCGCAUGga	0.677	67.7	47.5451
17120	>	GCAUGGAGCGCUGCACGUUct	0.612	61.2	31.4697
17121	>	UUCUGCUCAAACAGCCGCCgg	0.766	76.6	72.6597
17122	>	AACAGCCGCCGGUUGUUCUgc	0.612	61.2	49.4155
17123	>	AGCCGCCGGUUGUUCUGCAgg	0.676	67.6	35.0973
17124	>	GCCGCCGGUUGUUCUGCAGga	0.641	64.1	27.7027
17125	>	UGUUCUGCAGGACCUCUGCgg	0.699	69.9	64.0399
17126	>	UUCUGCAGGACCUCUGCGGcc	0.671	67.1	67.5936
17127	>	CUGCAGGACCUCUGCGGCCtc	0.664	66.4	49.0448
17128	>	UGCAGGACCUCUGCGGCCUcc	0.654	65.4	53.2712
17129	>	UCUGCGGCCUCCUUGUUCAgt	0.659	65.9	53.1153
17130	>	CUGCGGCCUCCUUGUUCAGtg	0.686	68.6	35.5799
17131	>	CUCCUUGUUCAGUGGGUCCtc	0.631	63.1	52.2829
17132	>	CAGUGGGUCCUCGGGGUUGgg	0.628	62.8	42.1641
17133	>	CUCGGGGUUGGGCUCCAAGaa	0.645	64.5	42.7532
17134	>	GGGGUUGGGCUCCAAGAAGag	0.613	61.3	35.4537
17135	>	GGGUUGGGCUCCAAGAAGAga	0.561	56.1	31.2946
17136	>	GUUGGGCUCCAAGAAGAGAta	0.697	69.7	33.9112
17137	>	UUGGGCUCCAAGAAGAGAUac	0.771	77.1	63.8342
17138	>	AGAAGAGAUACUGCAGGCCat	0.802	80.2	59.7613
17139	>	UACUGCAGGCCAUAAAUUAtg	0.67	67	56.6564
17140	>	GGCCAUAAAUUAUGGAGUUta	0.497	49.7	32.2678
17141	>	AAAUUAUGGAGUUUAUCGUaa	0.822	82.2	64.4306
17142	>	UGGAGUUUAUCGUAAGGACtg	0.767	76.7	61.6145
17143	>	GGAGUUUAUCGUAAGGACUgg	0.606	60.6	47.5047
17144	>	GUUUAUCGUAAGGACUGGCtt	0.685	68.5	52.429
17145	>	AGGACUGGCUUCCAGUCCUct	0.541	54.1	51.1956
17146	>	AGGAUGUUGAGGCAGACGUtg	0.804	80.4	55.26
17147	>	UUGAGGCAGACGUUGCCCUcg	0.795	79.5	64.2602
17148	>	CGAGGUCAAUGUUGGGGUGat	0.625	62.5	34.3881
17149	>	GAGGUCAAUGUUGGGGUGAta	0.654	65.4	35.6853
17150	>	AAUGUUGGGGUGAUAGACCat	0.797	79.7	70.0832
17151	>	UGUUGGGGUGAUAGACCAUtg	0.713	71.3	48.8391
17152	>	UUGGGGUGAUAGACCAUUGtc	0.861	86.1	70.2251
17153	>	GGGGUGAUAGACCAUUGUCtc	0.618	61.8	44.0298
17154	>	UAGACCAUUGUCUCACACUtc	0.921	92.1	70.5184
17155	>	CAUUGUCUCACACUUCACCtt	0.817	81.7	59.3887
17156	>	CAUGCGGGUAACCCUGGCCca	0.738	73.8	53.5288
17157	>	AUGCGGGUAACCCUGGCCCac	0.793	79.3	64.3795
17158	>	GCGGGUAACCCUGGCCCACct	0.564	56.4	32.8496
17159	>	GUAACCCUGGCCCACCUUAaa	0.699	69.9	36.2632
17160	>	GCCCACCUUAAAACUGAACac	0.539	53.9	36.4721
17161	>	CCUUAAAACUGAACACAAAct	0.511	51.1	31.7172
17162	>	ACACAAACUUCCCACUCUUgt	0.851	85.1	48.5785
17163	>	AAACUUCCCACUCUUGUAGaa	0.873	87.3	62.059
17164	>	ACUUCCCACUCUUGUAGAAgc	0.689	68.9	31.1834
17165	>	CUUCCCACUCUUGUAGAAGcc	0.759	75.9	48.2408
17166	>	UCUUGUAGAAGCCCUCAUCag	0.827	82.7	66.7546
17167	>	UGUAGAAGCCCUCAUCAGGac	0.779	77.9	63.2254
17168	>	UAGAAGCCCUCAUCAGGACag	0.803	80.3	59.7504
17169	>	CCCUCAUCAGGACAGAUGAcc	0.575	57.5	32.5136
17170	>	CCUCAUCAGGACAGAUGACca	0.589	58.9	34.3445
17171	>	CAUCAGGACAGAUGACCAGct	0.767	76.7	45.3306
17172	>	ACAGAUGACCAGCUUGAAGtt	0.77	77	52.9773
17173	>	GUCGUCUGGAUCUGAGAAGct	0.656	65.6	43.2162
17174	>	GUCUGGAUCUGAGAAGCUGat	0.793	79.3	44.6538
17175	>	GAUCUGAGAAGCUGAUAUCac	0.605	60.5	49.3659
17176	>	UCUGAGAAGCUGAUAUCACac	0.703	70.3	63.4238
17177	>	GUCUUGGGCAGGUUCAGCUcg	0.718	71.8	47.2173
17178	>	CUUGGGCAGGUUCAGCUCGtt	0.719	71.9	51.8483
17179	>	UUGGGCAGGUUCAGCUCGUtt	0.66	66	57.6329
17180	>	CGUUUAUGUCCUUCUGGAUcc	0.564	56.4	34.8336
17182	>	GAUCCGCAGCUGCGCCGCCga	0.717	71.7	38.6706
17183	>	AUCCGCAGCUGCGCCGCCGac	0.699	69.9	54.904
17184	>	AGCUGCGCCGCCGACGCCUtc	0.517	51.7	43.6748
17185	>	CCGACGCCUUCUUGCUGCUgc	0.53	53	30.1701
17186	>	GACGCCUUCUUGCUGCUGCcc	0.61	61	48.355
17187	>	CGCCUUCUUGCUGCUGCCCtt	0.589	58.9	42.8632
17188	>	GCUGCCCUUGGUGCCGCCCgc	0.649	64.9	38.2448
17191	>	UUGGUGCCGCCCGCCGACUcc	0.736	73.6	56.1603
17192	>	UGGUGCCGCCCGCCGACUCct	0.53	53	51.5317
17193	>	UGCCGCCCGCCGACUCCUCct	0.599	59.9	48.6171
17194	>	CCCGCCGACUCCUCCUCCUtc	0.417	41.7	33.0343
17195	>	GACUCCUCCUCCUUCUUCUgc	0.594	59.4	44.7135
17196	>	ACUGGAAGUCUGUGUCCGUga	0.857	85.7	43.7739
17197	>	GUCUGUGUCCGUGAGGGCGtc	0.591	59.1	46.2988
17198	>	CUCAUCUUGGGAUGAGGAUga	0.538	53.8	37.1406
17199	>	GGGGCUCAUCCCCUGAGCUcc	0.43	43	32.0231
17200	>	CCUGAGCUCCCAGGAGCCCca	0.363	36.3	37.3056
17201	>	CUCCCAGGAGCCCCAUCCCca	0.433	43.3	44.8633
17202	>	CAUCCCCGUCCACCUCUGAgt	0.295	29.5	31.3841
17203	>	UCUGAGUCCUGCAGCACCUga	0.618	61.8	58.4382
17204	>	AUUUCGCAGAUUUGGGGACag	0.82	82	54.9785
17205	>	UUGCUUCUGGGGUCCACAGta	0.754	75.4	63.598
17206	>	UCUUGUAGUUGUGGGCACUga	0.817	81.7	54.6985
17207	>	CACUGAGGUAUUUGAAGUGtc	0.55	55	46.9516
17208	>	CAGACGUGGCAGAGACAGAtg	0.683	68.3	35.6624
17209	>	ACAUAGACGUGGGAGCUAGga	0.667	66.7	49.833
17210	>	AUAGACGUGGGAGCUAGGAac	0.797	79.7	49.8931
17211	>	ACGUGGGAGCUAGGAACCCcg	0.579	57.9	51.1972
17212	>	CAGAAGAGGCAGAGGAUGGgc	0.532	53.2	49.2937
17213	>	CUUCUUGUCCAGCUUGGCCgg	0.65	65	57.4217
17214	>	UGUCCAGCUUGGCCGGCAGgt	0.652	65.2	48.5658
17215	>	CUACCAGGUGCUUCAGCAGca	0.75	75	44.5492
17216	>	UACCAGGUGCUUCAGCAGCat	0.824	82.4	67.0296
17217	>	AUGACCACCGUGAAGACGCac	0.759	75.9	69.3167
17218	>	GCGUAGGCUGCGCCAAACUgg	0.609	60.9	34.5331
17219	>	UGAUGCCGCUUCACGUUGCgc	0.724	72.4	61.2279
17220	>	GCUUCACGUUGCGCCUCUCgg	0.568	56.8	31.9503
17221	>	UUGCGCCUCUCGGCGGCCGag	0.729	72.9	58.6337
17222	>	GGAUCAUGUACAUGAGCAGgc	0.49	49	38.7152
17223	>	UCAUGUACAUGAGCAGGCCtg	0.719	71.9	65.326
17224	>	AGCAGGUCCAUGGCGUUGCcg	0.711	71.1	58.3583
17225	>	UCCAUGGCGUUGCCGAUAAag	0.627	62.7	44.9079
17226	>	GAAAGUGUAGCACUUGUGCat	0.836	83.6	55.3818
17227	>	AAAGUGUAGCACUUGUGCAtg	0.991	99.1	59.1989
17228	>	GGAGGGCCGAGAAGCACCAca	0.651	65.1	30.3562
17229	>	GGUGGGGAAGAACUGGGUGat	0.561	56.1	37.4024
17230	>	UCCAUGGUGGUGAUGAUGAtg	0.792	79.2	56.3474
17231	>	CCAUGGUGGUGAUGAUGAUgg	0.595	59.5	27.7277
17232	>	AUGAUGAUGGCUGGAGUGGtg	0.774	77.4	60.2234
17233	>	GAUGAUGGCUGGAGUGGUGag	0.702	70.2	40.0477
17234	>	UGGUGAGGAAGAAGAGGAGga	0.68	68	50.0898
17235	>	AGGAGGAUGAAGAGGACGAca	0.558	55.8	46.7434
17236	>	AGAUGAAGCCUCGGAUGGAga	0.653	65.3	38.4715
17237	>	GGCGUGGCUCCCCACGGCAgg	0.627	62.7	27.2629
17238	>	AUUUACACACGUUGAAGUCct	1.016	101.6	61.4541
17239	>	CACGUUGAAGUCCUUCAGGat	0.845	84.5	53.021
17240	>	AUAGUCUCAUUGUGGAAGGtg	0.723	72.3	64.9559
17241	>	UUGUGGAAGGUGACAAAGGcc	0.742	74.2	72.7563
17242	>	UCAAUGGCCUCCACCUGCUca	0.772	77.2	60.5778
17243	>	CCACCUGCUCACAGCCUCGca	0.422	42.2	46.1802
17244	>	UGAUCAUGGUAGGCACGUUct	0.801	80.1	50.4826
17245	>	GGAGGUUUGUGAAGUACAGct	0.574	57.4	39.4868
17246	>	CUCGGCCUUCUUCCUCUCUgc	0.494	49.4	41.5632
17247	>	CUUCUUCCUCUCUGCAUCGag	0.564	56.4	55.2358
17248	>	AUCGAGGAACAUUAGGCGAgc	0.779	77.9	49.832
17249	>	CGAGCCACGUUGUAACACGgg	0.916	91.6	48.9903
17250	>	AGCCACGUUGUAACACGGGcg	0.758	75.8	52.2488
17251	>	UGUGCAGUUGGGGUAGGCUtc	0.707	70.7	53.0356
17252	>	CAAAAUGCUUCUUGAUCUUtt	0.617	61.7	45.8571
17253	>	GCAUAUUUGGAGAUUCCAUtg	0.787	78.7	41.0464
17254	>	GAUCAUCCUCCUUGUAGCGca	0.793	79.3	45.6164
17255	>	UGGAGGUGUGUCUACGCAUgc	0.768	76.8	56.5775
17256	>	GACGGUGAGCAGCAGAUACag	0.654	65.4	42.279
17257	>	GUUGUUCCCUGAUUUCAAGtt	0.711	71.1	46.1708
17258	>	AUGGUGGUUCUCCCAAAGCtg	0.758	75.8	65.5328
17259	>	GUUCUCCCAAAGCUGUAGGca	0.819	81.9	48.1239
17260	>	GCACGAUGCCUACGGAGAGga	0.758	75.8	31.9285
17262	>	CAGCAGCCCGAUGAUGUGCcg	0.699	69.9	47.2138
17264	>	AAGGACAGGUAGUGCACGGca	0.868	86.8	56.5827
17265	>	GUCCCGGAUCUCAUCAUCCtt	0.893	89.3	54.8307
17266	>	CGGAUCUCAUCAUCCUUUAtc	0.247	24.7	36.8061
17268	>	UGUCCCUUUGGUCAAAGUCaa	0.895	89.5	65.1071
17269	>	UUGGUCAAAGUCAACGGAGct	0.986	98.6	69.6485
17270	>	AGUCAACGGAGCUGGAGACag	0.695	69.5	42.7355
17271	>	CUGGAGACAGAGGUGAGACgc	0.886	88.6	48.4707
17272	>	UGAGACGCUCAUACCGGUCat	0.99	99	63.7688
17273	>	UCAUACCGGUCAUGGCUGUcc	0.564	56.4	46.8218
17274	>	GGCUGUCCCCGUGCAUAGCtg	0.732	73.2	33.5344
17275	>	GGAAGUCUGUGUCCGUGAGgg	0.617	61.7	32.6781
17276	>	GUGAGGGCGUCGGGUGGCAtc	0.127	12.7	26.5545
17278	>	CGUCGGGUGGCAUCAGCAAct	0.397	39.7	25.4016
17279	>	AACUCCUCAUCUUGGGAUGag	0.53	53	53.0487
17280	>	AUCCCCUGAGCUCCCAGGAgc	0.52	52	46.0799
17281	>	GUCCUGCAGCACCUGAGCGat	0.462	46.2	43.6685
17282	>	CCUGAGCGAUGUAUUUCGCag	0.402	40.2	41.7913
17283	>	AGCGAUGUAUUUCGCAGAUtt	0.505	50.5	40.186
17284	>	UUCUGGGGUCCACAGUAUCtg	0.738	73.8	64.7521
17285	>	AGUUGUGGGCACUGAGGUAtt	0.513	51.3	36.4082
17287	>	UGACGAUGGUGAUGACCAGga	0.67	67	51.4337
17288	>	CGUGCGCAUGGUGGAAAAGaa	0	0	31.1233
17289	>	GCGCAUGGUGGAAAAGAAGag	0.397	39.7	36.5851
17290	>	GAGGAUGGGCGCGGCCACCac	0.494	49.4	42.2588
17292	>	GGAUGGGCGCGGCCACCACct	0.463	46.3	31.9119
17294	>	GGCGCGGCCACCACCUGGUtc	0.576	57.6	31.0806
17295	>	GCAGGUAGGCGUAGUAGAGat	0.564	56.4	34.7034
17296	>	ACGAUGAUGGGGCAGGUGAta	0.73	73	45.1183
17298	>	GGUGAUACUGUAGGUCAUGac	0.589	58.9	42.7032
17299	>	GUGAUACUGUAGGUCAUGAcc	0.602	60.2	37.1144
17300	>	ACAUCAUCCAGGCGUAGGCtg	0.723	72.3	55.1402
17301	>	CCGCUUCACGUUGCGCCUCtc	0.595	59.5	41.4144
17302	>	CGCUUCACGUUGCGCCUCUcg	0.357	35.7	34.8893
17303	>	ACGUUGCGCCUCUCGGCGGcc	0.218	21.8	49.1175
17304	>	GCAGAGCCGGAUCAUGUACat	0.468	46.8	36.4018
17305	>	GAUCAUGUACAUGAGCAGGcc	0.731	73.1	50.0681
17306	>	AUGUACAUGAGCAGGCCUGgg	0.721	72.1	61.2437
17307	>	UGAGCAGGCCUGGGAUGCGca	0.749	74.9	54.5863
17308	>	GCAGCAGGUCCAUGGCGUUgc	0.272	27.2	24.7532
17309	>	CCAUGGCGUUGCCGAUAAAgg	0.367	36.7	17.9516
17310	>	ACCAUGAAGAUGAGGAAAGtg	0.727	72.7	54.0728
17311	>	CUUGUGCAUGGUUGUCCUGtt	0.615	61.5	46.4091
17312	>	AUGGUUGUCCUGUUCUCCCca	0.659	65.9	72.5521
17313	>	UUGUCCUGUUCUCCCCAGAgc	0.68	68	57.3677
17314	>	CCUGUUCUCCCCAGAGCGUgt	0.483	48.3	32.5681
17315	>	AGCACCACAGCAGCAGGGUgg	0.585	58.5	41.4504
17317	>	AGAACUGGGUGAUGAUGGGgt	0.687	68.7	49.9624
17318	>	AACUUGUCCAUGGUGGUGAtg	0.677	67.7	56.1207
17319	>	GUGGUGAUGAUGAUGGCUGga	0.743	74.3	55.488
17320	>	AAGAAGAGGAGGAUGAAGAgg	0.584	58.4	57.2584
17321	>	UGAAGAGGACGACAUUGAUga	0.492	49.2	48.3746
17322	>	GACGACAUUGAUGACCAGGca	0.604	60.4	50.1262
17323	>	UGAUGACCAGGCAGCGCAGcc	0.661	66.1	49.4456
17324	>	GCAGCGCAGCCACCAGAUGaa	0.293	29.3	31.4392
17325	>	CACCAGAUGAAGCCUCGGAtg	0.292	29.2	38.5054
17326	>	UGUGCAGGGACUCGCUGCAgg	0.259	25.9	46.7083
17327	>	CAGCCCUGGCAUUUACACAcg	0.668	66.8	41.9987
17328	>	GCCCUGGCAUUUACACACGtt	0.521	52.1	41.2651
17329	>	UGUGGAAGGUGACAAAGGCca	0.725	72.5	60.1441
17331	>	CCAAGAGGCUUCUCAUUCAcc	0.395	39.5	37.6342
17332	>	CAAGAGGCUUCUCAUUCACct	0.693	69.3	49.1535
17333	>	UCCUUCUCCCGCUUGUAGUct	0.72	72	56.2464
17334	>	CUCCAGCUUUGUGUAGUACtc	0.584	58.4	41.2368
17336	>	GGGGUUGAUCAUGGUAGGCac	0.396	39.6	39.7997
17337	>	UGGUAGGCACGUUCUCCUUgc	0.702	70.2	52.2375
17339	>	GGGUAGGCUUCCUCAAAAUgc	0.278	27.8	29.6954
17340	>	GUAGGCUUCCUCAAAAUGCtt	0.873	87.3	59.9343
17342	>	GAUUCCAUUGAUGAAGAGGgt	0.739	73.9	52.0827
17343	>	CCGCUUCACCAGAUCAUCCtc	0.639	63.9	50.6145
17344	>	UUCACCAGAUCAUCCUCCUtg	0.774	77.4	64.1961
17345	>	GAGCAGCAGAUACAGGAAGgc	0.758	75.8	41.2286
17346	>	UUGUUCCCUGAUUUCAAGUtg	0.344	34.4	67.233
17347	>	CAAGUUGGCAAUGGUGGUUct	0.342	34.2	44.3301
17348	>	GGCAAUGGUGGUUCUCCCAaa	0.438	43.8	34.2245
17349	>	GAGAAGUUGACAGGCAGCAcg	0.605	60.5	41.6497
17350	>	AGAGGACGCCCACAACCACca	0.535	53.5	44.7919
17351	>	GAUGUGCCGCUGAAAGGACag	0.651	65.1	41.1242
17352	>	ACCAUUGUCCCUUUGGUCAaa	0.709	70.9	50.974
17353	>	GUCAAAGUCAACGGAGCUGga	0.844	84.4	44.0911
17435	>	CAGCACACGAAUCAAGGAAtt	0.221	22.1	36.4488
17436	>	AGCCAGCAGGGCAAUCCAGtg	0.637	63.7	42.5611
17439	>	UAAUGUCUCAUAAUAGGUUtg	0.663	66.3	69.6372
17442	>	CUCCACAGAGCAACAGCGUca	0.607	60.7	41.1029
17443	>	CUCAGGCUUAUGGAAGUGCtt	0.787	78.7	52.3786
17445	>	GCUGGGAUGUGAGCAGCUCcc	0.426	42.6	37.1
17446	>	CACAUACUCCACCAGCCAUtt	0.719	71.9	36.1749
17450	>	GUAAGCUUCCCCAAGUUCUgg	0.882	88.2	52.6652
17451	>	CUUCCCCAAGUUCUGGCACtc	0.419	41.9	44.4549
17452	>	UGUCUCACCCAAUUCUCCUga	0.705	70.5	64.6318
17453	>	UCUUGCUUGGUACGAUCAGaa	0.547	54.7	56.2644
17455	>	UAAUCGACGGCAUUGAAAGac	0.768	76.8	70.9208
17456	>	CGACGGCAUUGAAAGACAGga	0.474	47.4	38.3284
17458	>	UCCCCGAUGUUCUGGAUGUgc	0.444	44.4	50.8886
17459	>	GAAUCAGGGAGAUCCUCAGgg	0.606	60.6	45.1119
17461	>	GGGACCAUAAGGCUGAUUUcc	0.419	41.9	39.1884
17462	>	ACCAUAAGGCUGAUUUCCCct	0.611	61.1	60.5268
17463	>	UUAUUGCGGCAUUCCUUCAgc	0.777	77.7	63.2322
17464	>	ACAGUUUGGGCUGGCGGAUag	0.409	40.9	41.3228
17465	>	UGGAUGUACUUCUCCCUCUgg	0.807	80.7	66.2941
17466	>	CACUUGUUGCUGGCUGGCCca	0.737	73.7	52.024
17468	>	CCUUGUCCAAUCUUCAUGUca	0.705	70.5	45.8618
17469	>	GAAUUGCAGUAUGGUCAAUtt	0.459	45.9	31.3289
17470	>	GAUGUACGGAGAGUAGGUGtc	0.547	54.7	41.5823
17471	>	GUAGGUGUCCGAACAUUCAac	0.49	49	45.0135
17472	>	UUAUUUUGUUGUCAAUGAAag	0.978	97.8	61.977
17473	>	UGAAAGAUGCAAACAUCUGgg	0.753	75.3	69.1543
17474	>	AGAUGCAAACAUCUGGGUCtc	0.719	71.9	56.5888
17476	>	CUUGAGAGGAAGGGCAGGUag	0.532	53.2	43.6921
17478	>	GUUUUGCAUUUGCUCCCUGtt	0.679	67.9	48.6747
17479	>	UUUGCAUUUGCUCCCUGUUgg	0.492	49.2	63.5443
17480	>	UAUCCUGGCUGGGUUGGAUga	0.518	51.8	51.4608
17481	>	GUAAAUCCUGAGUUCUUCUtc	0.447	44.7	53.1305
17482	>	UUUCCAGGCUCACCCCAGUtc	0.371	37.1	57.0491
17483	>	UUCCAGGCUCACCCCAGUUct	0.584	58.4	57.4009
17484	>	CAAGGCUUGCAGCCGGGCAat	0.564	56.4	39.7717
17485	>	CGUAGGAAUGCAAAGGGGAgc	0.447	44.7	37.6979
17486	>	GGCCCGCAGCCUCUUCAGCtt	0.374	37.4	31.447
17487	>	UUCAGCUUGGAGGCACUCUca	0.669	66.9	64.2421
17488	>	GUUGGGGAACUGUGGCAAGtc	0.506	50.6	38.7897
17489	>	GGCAAGUCCUCUGGCAACUca	0.717	71.7	34.5583
17490	>	CACAAAGCAGAGGUUAGCCtc	0.702	70.2	52.2775
17491	>	CAGAGGUUAGCCUCUUGAGgc	0.523	52.3	47.4001
17493	>	AGUCAUCAGUCUCUGGUAAtg	0.288	28.8	36.1532
17495	>	UGGCCCAUAGACCCCAGAAaa	0.632	63.2	45.6846
17496	>	AGGAGGUGGGAGCGGCACCtc	0.39	39	52.4196
17497	>	UGCCUGGUGGAGUUGCUCCag	0.621	62.1	65.4386
17498	>	UCCAGCACGCUCCGACAUGcc	0.608	60.8	53.2775
17500	>	UGCACUUAGAGACGUAGAGag	0.683	68.3	57.853
17502	>	UGUGAGGGCAAACCCAAAUgt	0.722	72.2	56.3303
17503	>	UGUGAUAAUAAAGGCAUGGaa	0.725	72.5	70.9649
17504	>	AAGGCAUGGAAUUGGGGCUcc	0.576	57.6	53.312
17505	>	CUGGGAUCAGCCUGGGUCUtg	0.751	75.1	41.7828
17507	>	CCUACUGCAUCUUGGUCAAag	0.579	57.9	26.3861
17508	>	AAAAUUUUCUCCUUCAGUCgt	0.908	90.8	75.7428
17509	>	AAGGGCUGGCACCAUCCCUgg	0.837	83.7	54.0826
17510	>	CCAUCCCUGGCUUUAGAAGcc	0.464	46.4	37.6154
17511	>	ACUGGCAUAAUGCCGACAGct	0.73	73	54.7345
17512	>	GUGAUGUUGAACUCCUGCAat	0.625	62.5	49.8243
17513	>	AAUGUCUGCAGCACACGAAtc	0.402	40.2	50.7241
17515	>	GAGGUGAUCUCUGGCUCCCaa	0.497	49.7	48.7673
17516	>	AUCGGCAGAAGUUCCGGGCtc	0.709	70.9	61.0303
17517	>	AGUGCUUCACAAUGCCAUUga	0.605	60.5	49.1435
17519	>	GACUGCUGCAGCGGCGGGGtc	0.618	61.8	39.1669
17520	>	UCCGGCAUGGCCUCUCAUCca	0.63	63	58.692
17521	>	AUGGCCUCUCAUCCACCUCag	0.744	74.4	61.4554
17522	>	CAGCUCCCCAACUAGGAUCcg	0.666	66.6	50.8908
17523	>	GCUUCCAUCAUCCAUGCCCtt	0.544	54.4	52.5738
17524	>	UCCACCAGCCAUUUGGCAUac	0.695	69.5	50.9004
17526	>	AUCCAUGGGUUGGCAGUGAac	0.578	57.8	44.3929
17527	>	AAUCGACGGCAUUGAAAGAca	0.527	52.7	40.916
17528	>	GAAAGACAGGAGGUGAUAGag	0.631	63.1	42.2173
17529	>	GGAUGUGCCUCAUAUCCUGaa	0.467	46.7	44.1558
17530	>	GGAGGCAUGAGUGAGCUGGca	0.644	64.4	45.3313
17531	>	CCUACGUUCUGAAUCAAGAag	0.291	29.1	42.351
17532	>	UUUCUCUGCCGGUUGUCCUga	0.67	67	67.4304
17533	>	AACAGGUGGGACCAUAAGGct	0.625	62.5	62.2981
17535	>	GAUCCUUUCCAGGAGAUCAca	0.441	44.1	45.6222
17536	>	UUUCCAGGAGAUCACAAAGgc	0.658	65.8	65.6027
17537	>	AGGAGAUCACAAAGGCUGGca	0.471	47.1	52.7609
17538	>	GAUCACAAAGGCUGGCAAUca	0.485	48.5	33.688
17539	>	UCUUGGUCUUAUUGCGGCAtt	0.693	69.3	53.023
17541	>	GAUGUACUUCUCCCUCUGGtc	0.345	34.5	46.6228
17542	>	CUCUGGUCAUUAUCUAAACgc	0.514	51.4	51.5967
17544	>	CAGUGGAAAGUACAUCAGAct	0.479	47.9	43.4837
17545	>	AUUCAACAGCCUGAUCUUGtc	0.557	55.7	55.0426
17547	>	GGUCUCCAGGAAUCUUGAGag	0.646	64.6	32.5921
17549	>	GCUUUAUCAAAGUUUUGCAtt	0.46	46	41.8345
17550	>	GGAUGACAAACGCCUCAUAat	0.449	44.9	26.6805
17551	>	GCCUCAUAAUCUGCAAACAtc	0.385	38.5	29.6917
17552	>	UGCAAACAUCUGAGUGAAAcg	0.424	42.4	39.4588
17553	>	AACUUCCCGGAUCUGAAUGtt	0.747	74.7	57.1519
17554	>	UUCUUCUUCAUCACACUGAac	0.752	75.2	68.8264
17555	>	ACUUUGAGAUCCUUAUUGCtg	0.662	66.2	60.4671
17556	>	UCCUUAUUGCUGCUGGGGUct	0.649	64.9	53.3093
17557	>	ACGCACUUCCAACUUUUCCag	0.608	60.8	61.5625
17558	>	CUUAAGAAGCUCGUAGGAAtg	0.598	59.8	39.1622
17559	>	UUAAGAAGCUCGUAGGAAUgc	0.654	65.4	60.8567
17560	>	GAAGCUCGUAGGAAUGCAAag	0.508	50.8	35.1065
17561	>	AGCCAGCAAUGUUCCCAUUcc	0.436	43.6	39.1162
17562	>	GCCAGCAAUGUUCCCAUUCct	0.453	45.3	45.6122
17563	>	GCAAUGUUCCCAUUCCUCUtg	0.536	53.6	49.1978
17564	>	CAAUGUUCCCAUUCCUCUUgt	0.5	50	52.1315
17565	>	GCCCGCAGCCUCUUCAGCUtg	0.549	54.9	35.3153
17566	>	CCAAUUUGUUGGGGAACUGtg	0.679	67.9	45.0589
17567	>	CAAUGAAGUGGUUGUCAAUgt	0.487	48.7	39.3389
17568	>	AGCUUUGACCGGUCAUCCAgg	0.677	67.7	45.506
17569	>	AUCUAAGAAAUGCAGGAGAga	0.513	51.3	51.9466
17573	>	UUUGACAGGAAAGUCAAAUag	0.537	53.7	66.5581
17574	>	UAUUGGCCCAUAGACCCCAga	0.667	66.7	63.2412
17575	>	CCAGGAGGUGGGAGCGGCAcc	0.249	24.9	27.1559
17576	>	UGUAUAUGUAGCUCUCAAGgg	0.742	74.2	66.6071
17577	>	CAUAGGAGUUGAAGCGCUGca	0.499	49.9	48.3004
17578	>	UGCAGUUUGGUCACAGGAGtg	0.805	80.5	60.5472
17579	>	CAGGAGUGUCUUCACCAUCct	0.829	82.9	54.9024
17580	>	ACUCAGCAUUGUGCAUGUGgt	0.696	69.6	44.6002
17581	>	AUUGUGCAUGUGGUAGAGGgt	0.683	68.3	61.1367
17582	>	GCAUUGCACUGCAGAUCUGct	0.563	56.3	34.9277
17583	>	CUUGCUAGUCACCUCUUCAta	0.686	68.6	49.6088
17584	>	AUGUGAGGGCAAACCCAAAtg	0.734	73.4	43.6083
17585	>	AUGUCCGAGAGCCAUCCUCcc	0.559	55.9	61.2038
17586	>	GGCUCCCUGGGAUCAGCCUgg	0.574	57.4	27.9184
17587	>	UGGGUCUUGAAUGCCAGCCct	0.758	75.8	71.7369
17588	>	AUUUGAAUGUUCUUCUCAAtg	0.547	54.7	52.8557
17589	>	CAUAAUGCCGACAGCUCGUcc	0.541	54.1	47.6501
17590	>	CGGUCUCCGUGUCCAGUCCgc	0.604	60.4	40.2187
17592	>	AGAGUAUUCUUCAGCUAGGtc	0.639	63.9	59.4545
17593	>	AGUAUUCUUCAGCUAGGUCag	1.016	101.6	56.7497
17594	>	AUUCUUCAGCUAGGUCAGCcc	0.701	70.1	58.1177
17595	>	CUUCAGCUAGGUCAGCCCGaa	0.613	61.3	50.673
17596	>	UCAGCUAGGUCAGCCCGAAgc	0.49	49	44.8216
17598	>	UAGGUCAGCCCGAAGCGGGtg	0.623	62.3	66.5668
17599	>	GGUCAGCCCGAAGCGGGUGct	0.6	60	31.9427
17600	>	UCAGCCCGAAGCGGGUGCUca	0.376	37.6	46.3366
17601	>	GCCCGAAGCGGGUGCUCAGgc	0.517	51.7	25.7273
17603	>	CGAAGCGGGUGCUCAGGCUgg	0.463	46.3	34.466
17604	>	GAAGCGGGUGCUCAGGCUGgg	0.371	37.1	45.0808
17605	>	GUCAUUCACCAGUGCUAUGag	0.809	80.9	44.0801
17606	>	UCAUUCACCAGUGCUAUGAgg	0.775	77.5	60.4388
17607	>	CAUUCACCAGUGCUAUGAGgg	0.771	77.1	40.8844
17609	>	GAGGGACUGGAUUACUUGGtc	0.614	61.4	45.2513
17610	>	AGGGACUGGAUUACUUGGUcg	0.873	87.3	51.6869
17612	>	CUGGAUUACUUGGUCGGUUtt	0.666	66.6	46.5392
17613	>	GAUUACUUGGUCGGUUUUGgt	0.562	56.2	47.446
17614	>	AUUACUUGGUCGGUUUUGGtt	0.846	84.6	64.6175
17615	>	ACUUGGUCGGUUUUGGUUGct	0.87	87	59.1368
17616	>	UGGUCGGUUUUGGUUGCUGgc	0.6	60	58.989
17618	>	CGGUUUUGGUUGCUGGCUUcc	0.417	41.7	38.8715
17619	>	GUUUUGGUUGCUGGCUUCCag	0.73	73	52.9416
17620	>	UGGUUGCUGGCUUCCAGUUtt	0.718	71.8	52.7194
17622	>	UUUCGGCACUAAUUACUGGca	0.828	82.8	68.3146
17623	>	CACUAAUUACUGGCAGACAga	0.517	51.7	40.7475
17624	>	ACUAAUUACUGGCAGACAGac	0.525	52.5	56.8045
17625	>	UAAUUACUGGCAGACAGACct	0.91	91	65.8206
17626	>	AAUUACUGGCAGACAGACCtg	0.743	74.3	66.4024
17627	>	UACUGGCAGACAGACCUGCcc	0.527	52.7	66.0119
17630	>	CCUGCCCCUUUUCGUCGAUgt	0.32	32	21.9935
17631	>	UGCCCCUUUUCGUCGAUGUtt	0.645	64.5	53.6712
17632	>	CCUUUUCGUCGAUGUUUGGgt	0.594	59.4	40.6875
17633	>	CGUCGAUGUUUGGGUGAUAga	0.57	57	25.2031
17634	>	AUGUUUGGGUGAUAGAUCUtt	0.731	73.1	61.8945
17635	>	UUUGGGUGAUAGAUCUUUGtt	0.828	82.8	72.8958
17636	>	GGGUGAUAGAUCUUUGUUUta	0.501	50.1	40.496
17637	>	AUAGAUCUUUGUUUUAAAUgt	0.655	65.5	57.8672
17638	>	UUUUAAAUGUGAUCUUCGGtg	0.834	83.4	72.4043
17639	>	UGAUCUUCGGUGGUUUGAAtg	0.659	65.9	51.9016
17640	>	UCGGUGGUUUGAAUGGGUAct	0.718	71.8	49.5117
17642	>	UUGAAUGGGUACUCUGCUGga	0.9	90	68.9721
17648	>	UCUGAAGGCUCCCUUAUCAta	1.099	109.9	53.3021
17649	>	CUCCCUUAUCAUAUGGAGGgt	0.812	81.2	55.3338
17650	>	AUAUGGAGGGUUGUCAGGAac	0.697	69.7	56.199
17652	>	GGAACAAUAAGCCCUUGCCaa	0.794	79.4	49.8139
17655	>	UAAGCCCUUGCCAAGUCAAta	0.619	61.9	53.3747
17656	>	AAGCCCUUGCCAAGUCAAUaa	0.587	58.7	44.7488
17657	>	AGCCCUUGCCAAGUCAAUAaa	0.753	75.3	44.665
17660	>	GCCAAGUCAAUAAAUUAGCtt	0.462	46.2	52.5559
17662	>	AAUUAGCUUCAUCAACCUGga	0.967	96.7	61.0112
17663	>	UUAGCUUCAUCAACCUGGAtg	1.115	111.5	63.6944
17667	>	AUCAACCUGGAUGUUACGGaa	0.614	61.4	60.16
17670	>	UGAGCUGUCCCCGGUACCCtc	0.719	71.9	63.7969
17671	>	GAGCUGUCCCCGGUACCCUct	0.772	77.2	41.9562
17672	>	GCUGUCCCCGGUACCCUCUtc	0.65	65	35.7941
17673	>	CCCCGGUACCCUCUUCCUGtt	0.747	74.7	39.2614
17674	>	UUCCUGUUCUUUCAGCGCCtc	0.985	98.5	75.3302
17675	>	UUCUUUCAGCGCCUCCUCCgt	0.919	91.9	70.9405
17676	>	CAGCGCCUCCUCCGUGGCGta	0.668	66.8	38.9299
17677	>	AGCGCCUCCUCCGUGGCGUat	0.719	71.9	41.3026
17678	>	CGUAUUUCUGGAUGUACUCtt	0.776	77.6	52.8302
17679	>	GGAUGUACUCUUUAAUUUUct	0.705	70.5	45.207
17680	>	UGUACUCUUUAAUUUUCUGct	0.786	78.6	66.6445
17681	>	UAAUUUUCUGCUUGUAUUCtt	0.931	93.1	79.7357
17682	>	UUUUCUGCUUGUAUUCUUCtg	0.951	95.1	76.0298
17683	>	UUCUGCUUGUAUUCUUCUGgt	0.777	77.7	68.8991
17684	>	UCUGCUUGUAUUCUUCUGGtc	1.039	103.9	73.1434
17685	>	CUUGUAUUCUUCUGGUCGGtg	0.864	86.4	53.6387
17686	>	GUAUUCUUCUGGUCGGUGGag	0.825	82.5	53.3592
17687	>	UCUGGUCGGUGGAGGUACAtg	0.957	95.7	42.7708
17688	>	CGGUGGAGGUACAUGGCUGca	0.614	61.4	41.7067
17689	>	GGUACAUGGCUGCAGCGUCac	0.553	55.3	40.2205
17690	>	ACAUGGCUGCAGCGUCACCat	0.91	91	49.4422
17691	>	AUGGCUGCAGCGUCACCAUtg	0.866	86.6	48.168
17693	>	UGAGAGGAUCUAUGGGGUUag	0.494	49.4	52.515
17694	>	GAGGAUCUAUGGGGUUAGGat	0.669	66.9	36.8119
17695	>	GAUCUAUGGGGUUAGGAUAgg	0.502	50.2	38.003
17696	>	GGGGUUAGGAUAGGCCAAUaa	0.362	36.2	32.5071
17697	>	AGGAUAGGCCAAUAACUGAgg	0.666	66.6	46.7239
17698	>	AGGCAGGAAGGACUCAAAUat	0.482	48.2	43.2164
17699	>	GGAAGGACUCAAAUAUAUUgg	0.416	41.6	42.7669
17700	>	GAAGGACUCAAAUAUAUUGgt	0.842	84.2	54.0787
17701	>	GGACUCAAAUAUAUUGGUAag	0.486	48.6	34.9481
17702	>	CAAAUAUAUUGGUAAGAUCat	0.783	78.3	58.7102
17703	>	AAAUAUAUUGGUAAGAUCAta	0.684	68.4	68.6283
17704	>	UAUAUUGGUAAGAUCAUAGag	1.1	110	79.9823
17705	>	UAAGAUCAUAGAGAGCUGUcc	0.958	95.8	67.2719
17706	>	UCAUAGAGAGCUGUCCAAGtt	0.81	81	61.6995
17707	>	CAUAGAGAGCUGUCCAAGUtt	0.86	86	45.8814
17708	>	GUUUGAUUAAUUACAUCUAga	0.465	46.5	47.5473
17709	>	UGAUUAAUUACAUCUAGACac	1.058	105.8	71.3036
17710	>	ACAUCUAGACACACAGUUCct	0.984	98.4	60.2544
17711	>	AUCUAGACACACAGUUCCUga	1.001	100.1	55.6915
17712	>	AGACACACAGUUCCUGACGct	0.999	99.9	60.1687
17715	>	AUGGAAAAUUUUAUUCAUGaa	0.64	64	67.588
17716	>	UUUUAUUCAUGAAUCCUAUag	1.064	106.4	68.9635
17717	>	UUUAUUCAUGAAUCCUAUAga	0.679	67.9	66.0737
17718	>	AUUCAUGAAUCCUAUAGAUgg	0.953	95.3	54.0981
17719	>	AUCCUAUAGAUGGAGAUUUga	0.964	96.4	59.1812
17720	>	UGGAGAUUUGAAAGGGUAUtt	0.992	99.2	52.8125
17722	>	AUUUGAAAGGGUAUUUAUCag	1.016	101.6	67.1485
17723	>	AUUUAUCAGGUAGGUCCACtc	0.779	77.9	55.6313
17724	>	UUUAUCAGGUAGGUCCACUct	1.084	108.4	69.0779
17726	>	GGUAGGUCCACUCUAACUUtc	0.642	64.2	43.0598
17727	>	GUAGGUCCACUCUAACUUUcc	0.5	50	43.5507
17728	>	ACUCUAACUUUCCAUACUCcg	0.836	83.6	60.1522
17729	>	AUACUCCGCCUUCAUAUGGtg	1.016	101.6	63.4998
17730	>	UCCGCCUUCAUAUGGUGUUcc	0.678	67.8	53.6466
17731	>	CUUCAUAUGGUGUUCCUUGtg	0.995	99.5	60.2303
17732	>	GGUGUUCCUUGUGGUCCAUaa	0.34	34	23.4685
17733	>	UGUUCCUUGUGGUCCAUAAaa	0.917	91.7	50.0119
17734	>	GUGGUCCAUAAAACUUCACta	0.638	63.8	48.4369
17735	>	UGGUCCAUAAAACUUCACUac	0.955	95.5	64.9256
17736	>	UCCAUAAAACUUCACUACAaa	0.756	75.6	58.7669
17738	>	AAAACUUCACUACAAAUUCat	0.967	96.7	74.021
17740	>	CCUCCCAGGAUCGUAACCUca	0.841	84.1	43.2351
17741	>	CUCCCAGGAUCGUAACCUCat	0.573	57.3	42.828
17742	>	CCCAGGAUCGUAACCUCAUgt	0.777	77.7	37.5747
17745	>	AACCUCAUGUUUACUCUCGat	0.98	98	66.1047
17746	>	CCUCAUGUUUACUCUCGAUga	0.711	71.1	34.788
17747	>	CUCAUGUUUACUCUCGAUGag	0.702	70.2	60.1018
17748	>	UCAUGUUUACUCUCGAUGAgc	0.715	71.5	62.0886
17750	>	UUUGGCAGUAAAUCGUGUAgg	0.929	92.9	62.5436
17751	>	GGCAGUAAAUCGUGUAGGCct	0.678	67.8	38.889
17752	>	UAAAUCGUGUAGGCCUCUGct	0.838	83.8	69.1811
17753	>	GUAGGCCUCUGCUUGAGCUgg	0.895	89.5	42.1196
17754	>	CUGCUUGAGCUGGGUCUUGga	0.758	75.8	44.9277
17755	>	UGGGUCUUGGAUAUUUGGUtc	0.839	83.9	60.632
17756	>	GGGUCUUGGAUAUUUGGUUca	0.489	48.9	40.7797
17757	>	UAUUUGGUUCAUUUAGAAGtt	0.888	88.8	71.4952
17758	>	CAUUUAGAAGUUCCUGUAUtc	0.521	52.1	42.8865
17759	>	AGUUCCUGUAUUCCUAAUAgg	0.719	71.9	51.8013
17760	>	UGUAUUCCUAAUAGGAUCUgt	0.904	90.4	66.4899
17761	>	GUAUUCCUAAUAGGAUCUGtt	0.744	74.4	48.197
17763	>	UAGGAUCUGUUUGAUUGUGat	0.874	87.4	64.8485
17764	>	CUGUUUGAUUGUGAUGGCUgg	0.601	60.1	47.8812
17765	>	GUUUGAUUGUGAUGGCUGGcc	0.56	56	46.15
17768	>	UGGCCUCCAGUCCUUGUCCtc	0.859	85.9	62.9894
17769	>	UCCAGUCCUUGUCCUCCUCta	0.705	70.5	55.9579
17771	>	UCUAAGAUGGACAGGCACAct	0.76	76	56.8356
17772	>	AAGAUGGACAGGCACACUGtc	0.801	80.1	66.0494
17773	>	AGAUGGACAGGCACACUGUcc	0.592	59.2	51.3364
17774	>	GGACAGGCACACUGUCCCCga	0.478	47.8	41.5232
17775	>	GGCACACUGUCCCCGAAGGgt	0.511	51.1	31.231
17776	>	UCCCCGAAGGGUACACAUUcg	0.596	59.6	50.6354
17777	>	CCCGAAGGGUACACAUUCGgg	0.451	45.1	40.2958
17778	>	GGGUACACAUUCGGGUGAAat	0.496	49.6	18.9954
17779	>	UACACAUUCGGGUGAAAUAat	0.789	78.9	55.2494
17780	>	AUUCGGGUGAAAUAAUGGUgg	0.883	88.3	58.8387
17782	>	GAAAUAAUGGUGGUUCGAAtt	0.591	59.1	38.8599
17783	>	AAAUAAUGGUGGUUCGAAUtt	0.81	81	52.7887
17784	>	AAUGGUGGUUCGAAUUUACat	0.892	89.2	59.9617
17785	>	UGGUGGUUCGAAUUUACAUtt	0.75	75	59.4212
17786	>	GUGGUUCGAAUUUACAUUUtg	0.539	53.9	50.0875
17787	>	UUCGAAUUUACAUUUUGGUgg	0.864	86.4	69.1101
17788	>	UGGCGAAGAUGGAUAAUCAtc	0.59	59	52.4964
17789	>	CGAAGAUGGAUAAUCAUCUtt	0.527	52.7	54.5961
17790	>	AUGGAUAAUCAUCUUUGAAaa	0.652	65.2	52.1507
17792	>	CAUCUUUGAAAAGCAUCCGta	0.873	87.3	61.0634
17795	>	AAAAGCAUCCGUAGUUUAAac	0.502	50.2	49.1598
17796	>	AGCAUCCGUAGUUUAAACAag	0.681	68.1	49.7764
17798	>	AUCCGUAGUUUAAACAAGCct	0.922	92.2	69.3371
17799	>	CGUAGUUUAAACAAGCCUCct	0.732	73.2	58.5228
17800	>	GUAGUUUAAACAAGCCUCCtt	0.825	82.5	63.9248
17801	>	UAAACAAGCCUCCUUCCCAcg	0.78	78	65.81
17803	>	CAAGCCUCCUUCCCACGGAgt	0.524	52.4	39.6884
17805	>	UCCUUCCCACGGAGUCCCUtt	0.721	72.1	45.7566
17807	>	UUCCCACGGAGUCCCUUUCtt	0.893	89.3	61.1075
17808	>	UCCCACGGAGUCCCUUUCUtt	0.631	63.1	52.2779
17809	>	CCCACGGAGUCCCUUUCUUtc	0.456	45.6	30.4604
17810	>	CACGGAGUCCCUUUCUUUCct	0.531	53.1	49.4237
17811	>	GAGUCCCUUUCUUUCCUGGaa	0.549	54.9	45.8308
17812	>	UCCCUUUCUUUCCUGGAAUgg	0.839	83.9	53.8057
17813	>	UUCCUGGAAUGGCGCACUCcc	0.726	72.6	60.8596
17815	>	GCACUCCCAGUUCAUGAGGtt	0.722	72.2	39.7731
17816	>	CACUCCCAGUUCAUGAGGUtc	0.588	58.8	38.1637
17817	>	ACUCCCAGUUCAUGAGGUUca	0.345	34.5	38.8533
17818	>	CAGUUCAUGAGGUUCAUCGtg	0.782	78.2	62.859
17820	>	UUCAUGAGGUUCAUCGUGCca	0.844	84.4	75.9161
17821	>	AGGUUCAUCGUGCCAUCGGga	0.818	81.8	56.9623
17822	>	GGUUCAUCGUGCCAUCGGGat	0.55	55	37.6538
17823	>	GUUCAUCGUGCCAUCGGGAtt	0.488	48.8	36.6112
17824	>	GACAGCCACGAAACCAAAUgg	0.516	51.6	35.5929
17825	>	GCCACGAAACCAAAUGGGUgg	0.569	56.9	33.0897
17826	>	CCACGAAACCAAAUGGGUGgt	0.854	85.4	44.3798
17827	>	GAAACCAAAUGGGUGGUCUtt	0.798	79.8	44.814
17828	>	UUCUUAUCGCGCUCGCCAGca	0.824	82.4	62.7601
17829	>	UUAUCGCGCUCGCCAGCAUgc	0.713	71.3	50.3531
17830	>	GCCAGCAUGCUUCUUGGCCat	0.572	57.2	43.4764
17831	>	GCCAUGGGACCCUCAGCCCct	0.457	45.7	40.2675
17832	>	CCAUGGGACCCUCAGCCCCtc	0.428	42.8	47.3808
17833	>	AUGGGACCCUCAGCCCCUCcc	0.45	45	51.6966
17834	>	GGCCCCAGGGUCGGUGGAGga	0.44	44	23.047
17835	>	AGGGUCGGUGGAGGAAGCUtc	0.494	49.4	41.9211
17836	>	GUGGAGGAAGCUUCAGUGCca	0.585	58.5	48.6933
17837	>	AAGCUUCAGUGCCACUGGCca	0.579	57.9	56.2261
17838	>	GUGCCACUGGCCAGGGCCCga	0.43	43	39.1366
17839	>	ACUGGCCAGGGCCCGACCGgc	0.415	41.5	48.3923
17840	>	GGCCAGGGCCCGACCGGCUtc	0.43	43	27.5086
17841	>	GCCCGACCGGCUUCGGCCCtg	0.364	36.4	31.7363
17842	>	CCCGACCGGCUUCGGCCCUgc	0.491	49.1	24.8303
17843	>	UUCGGCCCUGCCGCUGGGCcc	0.42	42	56.9535
17844	>	CGUGGAUCUCUGUGAGCAGac	0.548	54.8	36.2321
17845	>	AUCUCUGUGAGCAGACGGGcc	0.701	70.1	57.8669
17846	>	GUGAGCAGACGGGCCCGAGct	0.55	55	36.8822
17847	>	ACGGGCCCGAGCUGCAUACtc	0.47	47	43.6893
17848	>	CGGGCCCGAGCUGCAUACUcc	0.498	49.8	28.7747
17849	>	GGGCCCGAGCUGCAUACUCct	0.534	53.4	36.8356
17850	>	CCCGAGCUGCAUACUCCUCgt	0.567	56.7	38.3264
17851	>	CUGCAUACUCCUCGUAGUUct	0.4	40	41.3927
17852	>	AUACUCCUCGUAGUUCUCCaa	0.563	56.3	68.9618
17853	>	UCGUAGUUCUCCAAGAGCAgg	0.778	77.8	58.0642
17854	>	GUAGUUCUCCAAGAGCAGGcg	0.707	70.7	51.5449
17855	>	UAGUUCUCCAAGAGCAGGCgg	0.76	76	74.52
17856	>	UCUCCAAGAGCAGGCGGCCcg	0.694	69.4	56.0848
17857	>	AGGCGGCCCGCCUCCUCGUtg	0.443	44.3	39.712
17858	>	CCGCCUCCUCGUUGAGUGCag	0.485	48.5	35.137
17859	>	CCUCGUUGAGUGCAGACUCgg	0.715	71.5	48.1718
17860	>	CUCGUUGAGUGCAGACUCGgg	0.706	70.6	48.8877
17861	>	GAGUGCAGACUCGGGGUUAgg	0.395	39.5	28.3889
17862	>	GACUCGGGGUUAGGGUGGAtc	0.394	39.4	23.4645
17863	>	GGGUGGAUCAGCAGGCACUtg	0.557	55.7	37.6533
17864	>	GUGGAUCAGCAGGCACUUGat	0.635	63.5	41.2658
17865	>	GAUGGUCAGCAGUACGUGUcg	0.593	59.3	39.8587
17866	>	AUGGUCAGCAGUACGUGUCgg	0.855	85.5	65.3718
17867	>	GGAUGCCCAGCUCAGCCGUcc	0.523	52.3	30.1181
17868	>	CCUCUUGAGCACGUUGACGca	0.631	63.1	46.9516
17869	>	UCUUGAGCACGUUGACGCAga	0.745	74.5	45.4525
17870	>	CUUGAGCACGUUGACGCAGat	0.678	67.8	46.5679
17871	>	GUUGACGCAGAUCUCGCCAtt	0.856	85.6	42.0189
17872	>	UCUCGCCAUUGGCGCCCACgt	0.544	54.4	45.0962
17873	>	CAUUGGCGCCCACGUUCGGgt	0.449	44.9	39.2111
17874	>	CCACGUUCGGGUGGAAGAUct	0.316	31.6	29.2996
17875	>	CGUUCGGGUGGAAGAUCUUgg	0.604	60.4	32.0924
17876	>	UCUUGGUCAGGAAGUAGCCct	0.917	91.7	65.3873
17877	>	AGGAAGUAGCCCUUGGGUGgg	0.815	81.5	53.8847
17878	>	GGAAGUAGCCCUUGGGUGGgg	0.547	54.7	42.4911
17879	>	AGUAGCCCUUGGGUGGGGAgg	0.489	48.9	34.4983
17880	>	AGCCCUUGGGUGGGGAGGCag	0.463	46.3	47.3796
17881	>	GGGGAGGCAGGGAAGUCCUtc	0.552	55.2	34.5252
17882	>	CAGGGAAGUCCUUCCCCAGca	0.404	40.4	43.9799
17883	>	AGGGAAGUCCUUCCCCAGCag	0.539	53.9	54.848
17884	>	UUCCCCAGCAGGAGUUUCAtg	0.54	54	57.0001
17885	>	GAGUUUCAUGCGGAACAGAcc	0.423	42.3	35.4522
17886	>	CAUGCGGAACAGACCUCCAgc	0.585	58.5	41.9561
17887	>	GACCUCCAGCAUAUGGGGUcc	0.499	49.9	33.5411
17888	>	CCAGCAUAUGGGGUCCCCUca	0.365	36.5	41.3435
17889	>	CAUAUGGGGUCCCCUCAGGgc	0.252	25.2	48.1132
17890	>	AUAUGGGGUCCCCUCAGGGcc	0.465	46.5	61.7174
17891	>	GGGUCCCCUCAGGGCCCUCga	0.446	44.6	28.4083
17892	>	UCAGGGCCCUCGAUGGUGAcc	0.359	35.9	46.7738
17893	>	CAGGGCCCUCGAUGGUGACct	0.451	45.1	33.6612
17894	>	UGAGGUCCUCCUCGUUGGGaa	0.54	54	53.656
17895	>	GAGGUCCUCCUCGUUGGGAaa	0.357	35.7	31.4814
17896	>	AGGUCCUCCUCGUUGGGAAag	0.416	41.6	36.2707
17897	>	GUCCUCCUCGUUGGGAAAGac	0.339	33.9	36.1975
17898	>	CCUCGUUGGGAAAGACCUUga	0.53	53	35.3594
17899	>	UGGGAAAGACCUUGAUGCCat	0.573	57.3	59.052
17900	>	GGAAAGACCUUGAUGCCAUcg	0.565	56.5	38.5905
17901	>	GACCUUGAUGCCAUCGGGUgg	0.664	66.4	41.6144
17902	>	CCUUGAUGCCAUCGGGUGGgt	0.472	47.2	39.1018
17903	>	UGAUGCCAUCGGGUGGGUCtg	0.617	61.7	54.3106
17904	>	GCCAUCGGGUGGGUCUGCGgt	0.515	51.5	34.9586
17905	>	GGGUGGGUCUGCGGUCAGUgt	0.436	43.6	24.4172
17906	>	UGCGGUCAGUGUCGUCACCtc	0.887	88.7	52.9268
17907	>	UCCGAAUCGGAGGGUGAACtc	0.611	61.1	49.5285
17908	>	CCGAAUCGGAGGGUGAACUct	0.553	55.3	39.2027
17909	>	CGGAGGGUGAACUCUUCGGca	0.626	62.6	46.7605
17910	>	GAGGGUGAACUCUUCGGCAtt	0.599	59.9	40.2382
17911	>	GGGUGAACUCUUCGGCAUUct	0.516	51.6	29.1978
17913	>	CUUCGGCAUUCUUUCUGAAca	0.577	57.7	32.8347
17914	>	AUUCUUUCUGAACAGCUCCgg	1.077	107.7	75.9599
17915	>	AACAGCUCCGGAUUCUGUGtc	0.978	97.8	61.2088
17916	>	ACAGCUCCGGAUUCUGUGUca	0.854	85.4	47.5287
17917	>	AGCUCCGGAUUCUGUGUCAgc	0.548	54.8	37.7787
17918	>	GCUCCGGAUUCUGUGUCAGca	0.796	79.6	32.61
17919	>	GUCAGCAGGUCAGCGAGGUcc	0.586	58.6	34.8403
17920	>	GCAGGUCAGCGAGGUCCAUcc	0.438	43.8	19.8607
17921	>	AGGUCAGCGAGGUCCAUCCgc	0.805	80.5	58.7406
17922	>	GGUCAGCGAGGUCCAUCCGca	0.716	71.6	36.0479
17924	>	AGCGAGGUCCAUCCGCAGGgg	0.818	81.8	50.4408
17925	>	GCGAGGUCCAUCCGCAGGGgc	0.597	59.7	42.3856
17926	>	GGUCCAUCCGCAGGGGCUCcc	0.559	55.9	33.9198
17927	>	CCAUCCGCAGGGGCUCCCUga	0.601	60.1	34.7064
17928	>	GGGGCUCCCUGAUAUUCGGtc	0.5	50	37.0371
17929	>	UGAUAUUCGGUCUAUUCACca	0.899	89.9	70.6852
17930	>	CGGUCUAUUCACCAGCACAtt	0.59	59	40.6605
17931	>	CUAUUCACCAGCACAUUGAgg	0.691	69.1	50.9874
17932	>	GCACAUUGAGGGCCUCCAGga	0.482	48.2	37.3523
17933	>	ACAUUGAGGGCCUCCAGGAct	0.742	74.2	47.7149
17935	>	CCUCCAGGACUUGGCAAGUct	0.318	31.8	29.8519
17936	>	UGGCAAGUCUUGGUGCAAGgc	0.896	89.6	53.9861
17937	>	UCUUGGUGCAAGGCUUCCAgt	0.777	77.7	57.0492
17938	>	UGGUGCAAGGCUUCCAGUUct	0.778	77.8	54.6228
17939	>	CUUCCAGUUCUCACUGCUGat	0.749	74.9	50.275
17940	>	UCCAGUUCUCACUGCUGAUga	0.829	82.9	49.8107
17941	>	CCAGUUCUCACUGCUGAUGat	0.657	65.7	46.2781
17942	>	CAGUUCUCACUGCUGAUGAtg	0.613	61.3	44.7553
17943	>	UCUCACUGCUGAUGAUGGGca	0.74	74	55.8267
17944	>	GAUGAUGGGCAGGCAAAUCtg	0.713	71.3	46.9041
17946	>	CUCGUCCACGUUGGGGUGGta	0.676	67.6	41.5822
17947	>	UCGUCCACGUUGGGGUGGUag	0.649	64.9	44.4481
17948	>	CGUCCACGUUGGGGUGGUAga	0.374	37.4	13.754
17949	>	UCCACGUUGGGGUGGUAGAtc	0.53	53	45.7838
17950	>	UGGGGUGGUAGAUCUUGGUtg	0.908	90.8	55.9217
17951	>	GGGGUGGUAGAUCUUGGUUgt	0.436	43.6	33.3127
17952	>	GUGGUAGAUCUUGGUUGUGaa	0.458	45.8	41.2372
17953	>	GUAGAUCUUGGUUGUGAAUtt	0.51	51	37.0062
17954	>	GAUCUUGGUUGUGAAUUUGat	0.859	85.9	48.1799
17955	>	UUGUGAAUUUGAUCAUGGGag	0.952	95.2	68.6169
17957	>	UUGAUCAUGGGAGGCUUGAac	0.867	86.7	57.9757
17958	>	UGAUCAUGGGAGGCUUGAAcg	0.712	71.2	44.6577
17959	>	GGAGGCUUGAACGGAUACUcc	0.537	53.7	37.8913
17960	>	AGGCUUGAACGGAUACUCCgg	0.846	84.6	59.8595
17961	>	ACGGAUACUCCGGCGGGAAgc	0.43	43	34.7288
17962	>	CGGAUACUCCGGCGGGAAGct	0.381	38.1	28.2256
17963	>	ACUCCGGCGGGAAGCUGAUgc	0.523	52.3	34.6776
17964	>	GGGAAGCUGAUGCGCAGGUtg	0.709	70.9	30.6332
17965	>	GGAAGCUGAUGCGCAGGUUga	0.516	51.6	29.5638
17966	>	UGCGCAGGUUGAAGGCUUUca	0.698	69.8	43.8882
17968	>	GUAGGGAGGUUGGUCGGGUag	0.64	64	39.8931
17969	>	GGGAGGUUGGUCGGGUAGGag	0.556	55.6	37.784
17970	>	GAGGUUGGUCGGGUAGGAGga	0.635	63.5	38.309
17971	>	GGUUGGUCGGGUAGGAGGAga	0.495	49.5	28.0741
17972	>	UUGGUCGGGUAGGAGGAGAgc	0.799	79.9	52.3543
17973	>	GUCGGGUAGGAGGAGAGCGtg	0.737	73.7	47.7027
17974	>	GGUAGGAGGAGAGCGUGCCac	0.625	62.5	44.9438
17975	>	UAGGAGGAGAGCGUGCCACac	0.969	96.9	64.2519
17976	>	AGGAGAGCGUGCCACACCAgg	0.895	89.5	42.8595
17977	>	GAGCGUGCCACACCAGGACat	0.742	74.2	41.6911
17979	>	CAGGACAUUGGCAUCAUCGct	0.971	97.1	60.5775
17980	>	AGGACAUUGGCAUCAUCGCtg	1.072	107.2	57.3086
17981	>	GGACAUUGGCAUCAUCGCUgg	0.873	87.3	40.8254
17982	>	GGCAUCAUCGCUGGACAGGtt	0.776	77.6	37.8058
17983	>	CGCUGGACAGGUUCCGCAGgt	0.761	76.1	37.2942
17984	>	CUGGACAGGUUCCGCAGGUat	0.738	73.8	38.6906
17985	>	ACAGGUUCCGCAGGUAUGGgg	0.883	88.3	55.892
17986	>	AUUUCUCUUUGUGUUGGAUga	0.691	69.1	48.6662
17987	>	UUCUCUUUGUGUUGGAUGAcg	0.93	93	58.8008
17989	>	CUCUUUGUGUUGGAUGACGcc	0.863	86.3	54.1988
17990	>	UUGUGUUGGAUGACGCCCUtc	1.071	107.1	71.8192
17991	>	CCCUUCUGAAUCAGAUCAGgg	0.732	73.2	40.7415
17992	>	UGAAUCAGAUCAGGGAUUUcc	0.81	81	55.1768
17993	>	UCAGGGAUUUCCACUGCCAgc	0.714	71.4	56.6641
17994	>	AGGGAUUUCCACUGCCAGCca	0.485	48.5	58.3597
17996	>	ACUGCCAGCCAUGGACCCAgc	0.352	35.2	40.1186
17997	>	CUGCCAGCCAUGGACCCAGcc	0.605	60.5	45.7063
17998	>	UGGACCCAGCCCCAGAGCCat	0.699	69.9	57.9973
18000	>	AGCCCCAGAGCCAUGAGAUga	0.538	53.8	39.7198
18001	>	AGCCAUGAGAUGAGCUAGUcc	0.538	53.8	47.1103
18002	>	CCAUGAGAUGAGCUAGUCCaa	0.617	61.7	49.156
18003	>	UCCAAAUUUGGGCACAUUCct	0.679	67.9	66.9545
18004	>	AUUUGGGCACAUUCCUGGCcc	0.772	77.2	63.0105
18005	>	AUUCCUGGCCCACAAAGGUtt	0.569	56.9	53.9162
18007	>	ACAAAGGUUUGAAAUGAUCcg	0.988	98.8	61.1352
18008	>	AAGGUUUGAAAUGAUCCGUca	1.06	106	63.1674
18009	>	AGGUUUGAAAUGAUCCGUCag	1.227	122.7	63.9202
18010	>	GUUUGAAAUGAUCCGUCAGgc	0.657	65.7	47.0511
18011	>	UUGAAAUGAUCCGUCAGGCat	1.173	117.3	71.3962
18012	>	CCGUCAGGCAUAUUUUGCCac	0.999	99.9	50.2553
18013	>	UGCCACCCCUGUACAUCUUtg	0.623	62.3	45.3716
18014	>	CACCCCUGUACAUCUUUGCtg	1.081	108.1	53.2661
18015	>	CCUGUACAUCUUUGCUGUCtt	0.501	50.1	39.6104
18016	>	UGUACAUCUUUGCUGUCUUtc	1.126	112.6	58.4995
18017	>	AUCUUUGCUGUCUUUCCAUcc	0.699	69.9	57.4253
18018	>	CUUUGCUGUCUUUCCAUCCag	1.026	102.6	63.3967
18019	>	UCUUUCCAUCCAGCUCAGGaa	1.201	120.1	57.6194
18020	>	CAUCCAGCUCAGGAACUGCaa	0.801	80.1	48.2375
18021	>	CCAGCUCAGGAACUGCAAUtt	0.616	61.6	32.4557
18022	>	GAACUGCAAUUUCUGGGGCag	0.617	61.7	46.8077
18023	>	AACUGCAAUUUCUGGGGCAgt	0.449	44.9	47.1645
18024	>	UGCAAUUUCUGGGGCAGUAgt	0.522	52.2	48.1317
18026	>	UGGGGCAGUAGUAGGAUAUgt	0.782	78.2	51.6484
18027	>	CAGUAGUAGGAUAUGUGAUag	0.692	69.2	44.3268
18028	>	AUAUGUGAUAGGAAUGUCAaa	1.146	114.6	63.7446
18029	>	GAUAGGAAUGUCAAACUCGat	0.957	95.7	60.4849
18030	>	UCAAACUCGAUGUCAAACUca	1.216	121.6	69.6715
18031	>	GAUGUCAAACUCAUAUUUCag	0.669	66.9	56.4499
18032	>	AUGUCAAACUCAUAUUUCAgg	0.753	75.3	57.1808
18033	>	AACUCAUAUUUCAGGAGGUca	0.435	43.5	51.8112
18034	>	CAGGAGGUCAUGGAUAUACca	0.96	96	53.4886
18035	>	GGAGGUCAUGGAUAUACCAgc	0.314	31.4	37.2114
18037	>	AUAUACCAGCAUUUUCCAAac	0.568	56.8	48.6372
18038	>	UUUCCAAACCACCGAGUUCct	0.977	97.7	65.374
18039	>	CCAAACCACCGAGUUCCUUcc	0.322	32.2	34.4596
18040	>	AACCACCGAGUUCCUUCCUtg	0.618	61.8	48.9549
18041	>	GUUCCUUCCUUGUUGGACUcc	0.835	83.5	50.0178
18042	>	CUUCCUUGUUGGACUCCAGtc	0.663	66.3	48.2751
18043	>	UGGACUCCAGUCGGAACCAat	0.719	71.9	48.8757
18044	>	UCGGAACCAAUCGUUGUCAgc	0.761	76.1	52.2241
18045	>	GGAACCAAUCGUUGUCAGCat	0.78	78	43.6387
18046	>	CGUUGUCAGCAUUCUUGUUgt	0.433	43.3	34.2389
18047	>	UUGUCAGCAUUCUUGUUGUtc	0.864	86.4	63.1006
18048	>	CAUUCUUGUUGUUCUCCACat	0.689	68.9	52.4095
18049	>	GUUGUUCUCCACAUACCGGat	0.723	72.3	52.9093
18051	>	UCUCCACAUACCGGAUAAGgg	0.784	78.4	48.3493
18052	>	ACAUACCGGAUAAGGGACUga	0.746	74.6	48.4217
18053	>	CAUACCGGAUAAGGGACUGat	0.788	78.8	43.867
18054	>	AUACCGGAUAAGGGACUGAta	0.889	88.9	49.6964
18055	>	UACCGGAUAAGGGACUGAUat	0.991	99.1	55.4995
18056	>	CUGAUAUUCCUCCUUCAGUcg	0.752	75.2	51.9909
18057	>	AUAUUCCUCCUUCAGUCGCtg	1.066	106.6	66.2799
18058	>	UAUUCCUCCUUCAGUCGCUgc	0.931	93.1	63.8596
18059	>	AUUCCUCCUUCAGUCGCUGca	1.005	100.5	57.0353
18060	>	UCCUUCAGUCGCUGCACCCac	0.859	85.9	62.9467
18062	>	AGUCGCUGCACCCACAACUca	0.804	80.4	55.3039
18064	>	UCACGAUCUCGGGGUCCGGcg	0.566	56.6	53.9274
18065	>	UUUCUUUUCUAUGCCUACUag	1.016	101.6	73.5857
18066	>	CUUUUCUAUGCCUACUAGCtg	1.06	106	61.9635
18067	>	UACUAGCUGACUGGCCUUCct	0.919	91.9	62.3822
18068	>	CCUUCCUUUUCUGUGUUGAgt	0.655	65.5	36.1158
18069	>	UGUUGAGUUGUGUACUCUGga	0.83	83	65.4652
18070	>	UUGUGUACUCUGGAGUCACca	1.08	108	69.282
18071	>	GUGUACUCUGGAGUCACCAgc	0.803	80.3	45.0897
18072	>	GUCACCAGCCUCUGGUAGAtt	0.635	63.5	33.6136
18073	>	UCACCAGCCUCUGGUAGAUta	0.97	97	41.7026
18074	>	CUCUGGUAGAUUAUCAAGCat	1.01	101	63.1461
18075	>	AGAUUAUCAAGCAUCUCUUcc	0.994	99.4	58.7731
18076	>	GAUUAUCAAGCAUCUCUUCct	0.859	85.9	50.5551
18077	>	UUAUCAAGCAUCUCUUCCUca	1.13	113	74.4983
18078	>	AUCAAGCAUCUCUUCCUCAtc	0.916	91.6	55.8817
18079	>	CAAGCAUCUCUUCCUCAUCag	0.951	95.1	54.7775
18080	>	GCAUCUCUUCCUCAUCAGCct	0.738	73.8	43.5612
18081	>	UUUCUGUCUUGCAUGCUUCtc	0.971	97.1	75.9449
18082	>	CUGUCCACUGUCUGGCAUUct	0.775	77.5	42.6344
18083	>	GUCCACUGUCUGGCAUUCUtg	0.95	95	41.1333
18084	>	UCUGGCAUUCUUGAGGAAGgc	0.76	76	59.6566
18086	>	AUUAUAUUUAAAUUCUGAGga	0.859	85.9	73.1112
18087	>	UUAAAUUCUGAGGAUAUGUca	1.14	114	76.3317
18088	>	AGCCAUGAGCGGGUCAUCAgg	0.756	75.6	43.3926
18089	>	CCAUGAGCGGGUCAUCAGGgt	0.835	83.5	41.703
18090	>	CAUGAGCGGGUCAUCAGGGtt	0.912	91.2	50.2004
18091	>	AUGAGCGGGUCAUCAGGGUtg	1.007	100.7	47.7021
18092	>	GGGUCAUCAGGGUUGGGUUct	0.527	52.7	30.5549
18093	>	UGGGUUCUGACAUGAGCAGct	1.045	104.5	54.823
18094	>	GGUUCUGACAUGAGCAGCUga	0.794	79.4	42.0199
18095	>	GCAGCUGAAUAGAGGUCAAca	0.492	49.2	23.4129
18096	>	UAGAGGUCAACACAGUUGCga	1.145	114.5	75.9443
18097	>	GGUCAACACAGUUGCGAUGtt	0.848	84.8	35.534
18098	>	AACACAGUUGCGAUGUUGAgg	1.026	102.6	50.5205
18099	>	ACAGUUGCGAUGUUGAGGGat	1.062	106.2	63.6342
18100	>	GGGAUGGUCUCCAAGCACCtt	0.804	80.4	48.0549
18101	>	GGAUGGUCUCCAAGCACCUtt	0.656	65.6	40.2053
18102	>	GAUGGUCUCCAAGCACCUUtt	0.605	60.5	37.2756
18103	>	GUCUCCAAGCACCUUUUGGtg	0.849	84.9	47.1449
18104	>	AGCACCUUUUGGUGGCAAUtt	0.438	43.8	38.4736
18105	>	CUUUUGGUGGCAAUUUGAGaa	0.685	68.5	50.9725
18106	>	UGGUGGCAAUUUGAGAACAtc	0.533	53.3	50.9946
18107	>	GGCAAUUUGAGAACAUCCAga	0.719	71.9	41.665
18108	>	CAAUUUGAGAACAUCCAGAca	0.808	80.8	53.4794
18109	>	GAGAACAUCCAGACAAAUCct	0.75	75	53.9343
18110	>	AACAUCCAGACAAAUCCUUcc	0.799	79.9	54.9403
18111	>	CAUCCAGACAAAUCCUUCCag	0.961	96.1	59.5704
18112	>	GACAAAUCCUUCCAGCAGAat	0.878	87.8	38.8445
18113	>	AAUCCUUCCAGCAGAAUCAat	0.954	95.4	59.1418
18114	>	AAUCAAUGUUUGGAUGAUAaa	0.674	67.4	50.2816
18115	>	UGUUUGGAUGAUAAAUUGGag	1.013	101.3	70.7793
18116	>	UUUGGAUGAUAAAUUGGAGtg	1.071	107.1	66.5364
18117	>	GGAUGAUAAAUUGGAGUGAga	0.568	56.8	33.8101
18118	>	AAAUUGGAGUGAGAAAUCGga	1.068	106.8	67.2345
18119	>	AUUGGAGUGAGAAAUCGGAtc	1.093	109.3	53.3619
18120	>	AAAUCGGAUCUGAGGAGGUtc	1.004	100.4	53.3297
18121	>	UCGGAUCUGAGGAGGUUCAaa	1.051	105.1	49.9212
18122	>	CGGAUCUGAGGAGGUUCAAat	0.565	56.5	25.1721
18124	>	GAGGUUCAAAUGGGUACCUct	0.631	63.1	42.5381
18125	>	UUCAAAUGGGUACCUCUCAgg	0.874	87.4	63.2063
18126	>	CAAAUGGGUACCUCUCAGGaa	0.785	78.5	58.3111
18127	>	AUGGGUACCUCUCAGGAAUga	1.141	114.1	51.2748
18128	>	ACCUCUCAGGAAUGAUAACtt	0.754	75.4	43.8803
18129	>	CUCUCAGGAAUGAUAACUUct	0.794	79.4	46.6212
18130	>	AUGAUAACUUCUAGCUUAAaa	0.899	89.9	49.2607
18131	>	AAAACACCUUUCUCAUAAGgt	0.925	92.5	56.9008
18132	>	CCUUUCUCAUAAGGUGUGUtg	0.747	74.7	35.8597
18133	>	GUGUUGGCUCCACCUAAUAtt	0.574	57.4	37.3492
18134	>	CUCCACCUAAUAUUUGAGCtc	0.871	87.1	53.6575
18135	>	CACCUAAUAUUUGAGCUCGca	0.9	90	54.2643
18136	>	ACCUAAUAUUUGAGCUCGCag	0.716	71.6	54.0469
18137	>	UAAUAUUUGAGCUCGCAGGtc	1.021	102.1	79.884
18138	>	AUAUUUGAGCUCGCAGGUCat	1.008	100.8	64.083
18139	>	UCGCAGGUCAUCCAUUUGGtc	0.953	95.3	66.0697
18140	>	GUCAUCCAUUUGGUCUUUAtc	0.632	63.2	35.362
18141	>	GGUCUUUAUCUUGCCAACAtg	0.758	75.8	42.6138
18142	>	CUUGCCAACAUGUGAUGCCtg	0.873	87.3	56.7755
18143	>	UGCCAACAUGUGAUGCCUGgg	0.908	90.8	56.6581
18144	>	ACCAUUUUGUUUUCUUUGGat	1.013	101.3	62.6801
18145	>	UUUGUUUUCUUUGGAUUCUtg	1.057	105.7	71.4297
18146	>	UUUCUUUGGAUUCUUGUUAca	1.146	114.6	69.5611
18147	>	UUCUUGUUACAUGUUCGCAca	1.039	103.9	64.2607
18148	>	UCUUGUUACAUGUUCGCACat	1.252	125.2	71.4738
18149	>	UUGUUACAUGUUCGCACAUaa	0.887	88.7	56.1333
18150	>	AAAAGAAUUAUCCGGUGGUcg	0.967	96.7	58.7817
18151	>	AAAGAAUUAUCCGGUGGUCgt	0.964	96.4	56.6724
18152	>	UAUCCGGUGGUCGUCUCUUtt	0.827	82.7	61.0166
18153	>	UGGUCGUCUCUUUUCCUUGca	1.098	109.8	68.0268
18154	>	GGUCGUCUCUUUUCCUUGCag	1.121	112.1	43.9694
18155	>	UUUCCUUGCAGCUGGAAAGca	1.03	103	68.7884
18156	>	UCCUUGCAGCUGGAAAGCAtg	1.103	110.3	47.3159
18157	>	AGCUGGAAAGCAUGCUAAUaa	0.675	67.5	39.8346
18158	>	GGAAAGCAUGCUAAUAAUGct	0.932	93.2	46.6457
18159	>	AAAGCAUGCUAAUAAUGCUaa	0.848	84.8	60.5262
18160	>	AAUGCUAAGACAAACUGAUtg	1.07	107	58.8856
18161	>	AUGCUAAGACAAACUGAUUgg	1.042	104.2	54.9604
18162	>	CUAAGACAAACUGAUUGGAct	0.85	85	40.9628
18163	>	AGACAAACUGAUUGGACUGag	1.215	121.5	56.4387
18164	>	CUGAUUGGACUGAGAGCGCtg	1.088	108.8	51.4053
18165	>	GAGAGCGCUGGGGACCAGUct	0.931	93.1	37.4446
18166	>	GCGCUGGGGACCAGUCUUCtg	0.805	80.5	36.9064
18167	>	CGCUGGGGACCAGUCUUCUgt	0.884	88.4	34.176
18168	>	GGGGACCAGUCUUCUGUUAga	0.647	64.7	22.0995
18169	>	GGACCAGUCUUCUGUUAGAat	0.733	73.3	27.3863
18170	>	AGUCUUCUGUUAGAAUGGAta	0.641	64.1	42.4347
18171	>	UCUUCUGUUAGAAUGGAUAaa	0.839	83.9	59.3173
18172	>	CUGUUAGAAUGGAUAAACAga	0.662	66.2	45.0943
18173	>	UUAGAAUGGAUAAACAGAUat	0.966	96.6	70.4451
18174	>	UAGAAUGGAUAAACAGAUAtg	0.859	85.9	59.7852
18175	>	UGACCAUUGCUAUAAACAUga	0.962	96.2	58.0647
18176	>	UUGCUAUAAACAUGAGGAUga	1.043	104.3	57.7117
18177	>	GCUAUAAACAUGAGGAUGAac	0.788	78.8	39.5064
18178	>	UAUAAACAUGAGGAUGAACag	1.054	105.4	64.942
18179	>	UAAACAUGAGGAUGAACAGga	1.126	112.6	65.9684
18180	>	AACAUGAGGAUGAACAGGAat	1.083	108.3	58.6559
18181	>	ACAUGAGGAUGAACAGGAAta	0.73	73	34.309
18182	>	AUGAGGAUGAACAGGAAUAtt	1.04	104	55.2709
18183	>	GGAUGAACAGGAAUAUUUUca	0.535	53.5	39.3428
18184	>	UGAACAGGAAUAUUUUCACca	0.82	82	67.8888
18185	>	AACAGGAAUAUUUUCACCAgt	1.151	115.1	65.7532
18186	>	ACAGGAAUAUUUUCACCAGta	1.078	107.8	53.9381
18187	>	AGGAAUAUUUUCACCAGUAaa	0.944	94.4	53.0591
18188	>	GAAUAUUUUCACCAGUAAAca	0.912	91.2	43.5579
18189	>	UUCACCAGUAAACAUGACCtg	1.032	103.2	78.3916
18190	>	GACCUGAGGAGAGUCAAAAgg	0.95	95	35.1006
18191	>	CUGAGGAGAGUCAAAAGGAta	0.784	78.4	45.5402
18192	>	GAGAGUCAAAAGGAUAUCGac	0.857	85.7	54.1897
18193	>	AGAGUCAAAAGGAUAUCGAct	0.747	74.7	52.9329
18194	>	AGUCAAAAGGAUAUCGACUac	0.814	81.4	56.148
18195	>	CAAAAGGAUAUCGACUACUaa	1.235	123.5	57.6364
18197	>	UAUCGACUACUAAAUUUAAat	0.799	79.9	53.775
18198	>	AUCGACUACUAAAUUUAAAta	0.88	88	51.2743
18199	>	GACUACUAAAUUUAAAUAGaa	0.835	83.5	54.7084
18200	>	CUAAAUUUAAAUAGAAGUUga	0.961	96.1	57.833
18201	>	UUAAAUAGAAGUUGAAAUUtt	0.975	97.5	72.6276
18202	>	UUCCCCUUCAUAUAAGGUAcc	1.111	111.1	62.3597
18203	>	AUAUAAGGUACCUGGUGCAcc	0.78	78	53.3687
18204	>	UAAGGUACCUGGUGCACCUtc	0.932	93.2	66.335
18205	>	UACCUGGUGCACCUUCCAUgt	0.861	86.1	54.6042
18206	>	CUGGUGCACCUUCCAUGUCta	0.949	94.9	46.9792
18207	>	GGUGCACCUUCCAUGUCUAca	0.389	38.9	24.7545
18208	>	CAUGUCUACAAUCCACUGUgt	1.104	110.4	53.0472
18209	>	AUGUCUACAAUCCACUGUGta	1.152	115.2	68.3625
18210	>	UGUCUACAAUCCACUGUGUaa	0.993	99.3	50.947
18211	>	UCUACAAUCCACUGUGUAAtt	0.926	92.6	47.8165
18212	>	UACAAUCCACUGUGUAAUUga	1.118	111.8	57.7802
18213	>	CACUGUGUAAUUGAAUUUUga	0.768	76.8	48.896
18214	>	GUGUAAUUGAAUUUUGAACac	0.736	73.6	55.1857
18215	>	AUUGAAUUUUGAACACUCUtc	1.091	109.1	63.6507
18216	>	UUGAAUUUUGAACACUCUUct	1.135	113.5	73.7384
18217	>	AAUUUUGAACACUCUUCUCat	1.156	115.6	67.5388
18218	>	CUCUUCUCAUUUAAGGUCAtt	0.75	75	48.7825
18219	>	UCUUCUCAUUUAAGGUCAUtc	0.689	68.9	48.9332
18220	>	CUCAUUUAAGGUCAUUCCAgg	0.964	96.4	50.412
18221	>	UUUAAGGUCAUUCCAGGAGgt	1.003	100.3	71.4046
18222	>	UUAAGGUCAUUCCAGGAGGtg	0.993	99.3	74.698
18223	>	AAUAUGUAUUCGUUUGCCAga	1.1	110	60.9633
18224	>	UGUAUUCGUUUGCCAGAUAta	0.916	91.6	50.6282
18225	>	AUUCGUUUGCCAGAUAUAUtc	0.959	95.9	56.0826
18226	>	AUUCGUCGGAAUAUAAGAGct	0.988	98.8	60.5094
18227	>	CUGCCAAUGCCAAAGUCAGga	0.764	76.4	45.7227
18228	>	GGAUGACAAUCAGUACAGCtg	0.624	62.4	37.5403
18229	>	CAGUACAGCUGACCCACCAtg	0.834	83.4	42.418
18231	>	GGUUGUCUCUUGGCUGGUGgc	0.558	55.8	35.0216
18232	>	UUGGCUGGUGGCCCUGGAUta	0.76	76	52.6033
18234	>	ACAUCUGGUGAAGUAGACAac	0.731	73.1	50.0366
18235	>	GAAGUAGACAACCUUCUCUga	0.788	78.8	52.146
18236	>	ACUCUGCUGCUGGGCCCGGcg	0.474	47.4	44.4051
18237	>	CUGCUGCUGGGCCCGGCGCtg	0.353	35.3	43.5819
18238	>	UUCUUAGCUACAGGUUGGGta	0.785	78.5	63.8603
18240	>	AGGUUGGGUAGGUUGAUGAaa	0.479	47.9	49.4041
18241	>	UGGGUAGGUUGAUGAAAGGat	0.562	56.2	56.577
18246	>	UGGCCGUAGCACCCUGGAAtg	0.751	75.1	41.0154
18247	>	GGUAUAUCAUCUUGUAAAUca	0.476	47.6	33.6036
18248	>	UUGUAAAUCAGUUAGUGAAaa	0.675	67.5	61.3636
18249	>	AGUGGUUUAAGUCUGACUCag	0.887	88.7	65.3085
18252	>	UUCCAGAUGAAUUGACUUCtg	0.753	75.3	71.588
18253	>	UCCAGAUGAAUUGACUUCUgc	0.796	79.6	63.2497
18254	>	CCAGAUGAAUUGACUUCUGcc	0.605	60.5	47.1952
18255	>	CAGAUGAAUUGACUUCUGCct	0.544	54.4	57.5052
18256	>	CUGCCUUAAAGCUUAUUUGcc	0.56	56	58.0759
18257	>	GUUCUUUGGCUUCUUGGUCag	0.567	56.7	53.2556
18258	>	UCUUUGGCUUCUUGGUCAGct	0.731	73.1	55.0308
18260	>	GCUUCCAGAUUUUAAAGGCaa	0.504	50.4	46.0216
18261	>	UUCCAGAUUUUAAAGGCAAca	0.705	70.5	58.2756
18262	>	UCCAGAUUUUAAAGGCAACag	0.552	55.2	57.5956
18267	>	GCAAGUGCUCUUCUUUCCUca	0.707	70.7	44.0831
18269	>	AACCUAUGGCUCCCUCUCCtt	0.61	61	62.3245
18270	>	UGGCUCCCUCUCCUUUUGUtg	0.417	41.7	52.2643
18271	>	CCCUCUCCUUUUGUUGGCAta	0.287	28.7	30.1998
18276	>	UGAUGGCUAAUAAUGCUGUcc	0.547	54.7	63.1438
18277	>	UGGCUAAUAAUGCUGUCCUta	0.748	74.8	63.8279
18278	>	UAAUGCUGUCCUUAUACUCca	0.914	91.4	76.1466
18280	>	AGGAUGAUGGCCUGAGAUGct	0.647	64.7	52.6846
18281	>	AUGAUGGCCUGAGAUGCUCaa	0.641	64.1	61.3921
18282	>	UGGCCUGAGAUGCUCAAACag	0.726	72.6	63.5161
18283	>	CCUGAGAUGCUCAAACAGAtt	0.56	56	38.8418
18286	>	CCCACUUCAAAUCGACCAUta	0.563	56.3	34.582
18288	>	CACUUCAAAUCGACCAUUAgc	0.463	46.3	41.4194
18290	>	AAUCGACCAUUAGCCGUUAgg	0.84	84	42.4382
18293	>	UAAUGCUUGGUGGUUUCAUgg	0.681	68.1	62.4419
18295	>	CAUGGGAUACUCUGGUGGCag	0.536	53.6	49.5944
18296	>	ACUAUCCGCCCGUGAUAAAct	0.518	51.8	31.5732
18297	>	ACUCCUCCAUCAAAAUCGGag	0.48	48	51.3938
18300	>	GGCUGCGCAUGGUAAUGAUct	0.552	55.2	21.6669
18302	>	GAGCUGUCUGUUUGAACAUtt	0.646	64.6	39.968
18303	>	CUGUCUGUUUGAACAUUUCgg	0.766	76.6	54.558
18304	>	UCUGUUUGAACAUUUCGGGat	0.927	92.7	71.5944
18305	>	UUUGAACAUUUCGGGAUUUtg	0.738	73.8	56.5363
18306	>	UUUCGGGAUUUUGUUUGUAct	0.661	66.1	57.1524
18307	>	UUCGGGAUUUUGUUUGUACtg	0.739	73.9	69.2015
18308	>	CGGGAUUUUGUUUGUACUGat	0.701	70.1	50.0539
18309	>	UUGUUUGUACUGAUUUGCUac	0.778	77.8	71.4166
18310	>	UUGUACUGAUUUGCUACUAca	0.879	87.9	60.1313
18311	>	UGUACUGAUUUGCUACUACag	0.921	92.1	64.6222
18312	>	ACUGAUUUGCUACUACAGCat	0.874	87.4	63.2931
18313	>	GAUUUGCUACUACAGCAUCct	0.655	65.5	49.6872
18314	>	UUUGCUACUACAGCAUCCUgt	0.921	92.1	71.919
18315	>	UUGCUACUACAGCAUCCUGtg	0.93	93	63.1133
18316	>	UGCUACUACAGCAUCCUGUgg	0.899	89.9	62.8329
18317	>	CUACAGCAUCCUGUGGAUCat	0.676	67.6	48.507
18318	>	AGCAUCCUGUGGAUCAUCUgg	0.68	68	49.3493
18319	>	CAUCCUGUGGAUCAUCUGGct	0.667	66.7	53.5298
18320	>	AUCCUGUGGAUCAUCUGGCtc	0.749	74.9	68.4643
18321	>	UGUGGAUCAUCUGGCUCUGca	0.825	82.5	54.9655
18322	>	AUCUGGCUCUGCAGCUGCCaa	0.818	81.8	54.305
18323	>	UGGCUCUGCAGCUGCCAAUag	0.85	85	50.7177
18324	>	CUCUGCAGCUGCCAAUAGUgc	0.62	62	40.1118
18325	>	UAGUGCUUGCAAUGACAAUaa	0.854	85.4	55.419
18326	>	AGUGCUUGCAAUGACAAUAat	0.892	89.2	53.9593
18327	>	UGACAAUAAUACCGUGCGGag	0.633	63.3	58.9374
18328	>	AUACCGUGCGGAGAGUCAUtg	0.857	85.7	51.5496
18329	>	UGCGGAGAGUCAUUGCAGCtg	0.871	87.1	57.1133
18330	>	GGAGAGUCAUUGCAGCUGCcc	0.474	47.4	46.7987
18331	>	GAGAGUCAUUGCAGCUGCCca	0.576	57.6	45.0375
18332	>	GAGUCAUUGCAGCUGCCCAtt	0.442	44.2	38.7307
18333	>	AUUGCAGCUGCCCAUUGAUct	0.484	48.4	47.6965
18334	>	GCUGCCCAUUGAUCUUUCAgg	0.573	57.3	28.4693
18335	>	CUGCCCAUUGAUCUUUCAGga	0.792	79.2	49.4276
18336	>	UCUUUCAGGAUAUCCAAACaa	0.871	87.1	69.9067
18337	>	CUUUCAGGAUAUCCAAACAaa	0.587	58.7	42.4106
18338	>	UUCAGGAUAUCCAAACAAAta	0.789	78.9	56.6528
18339	>	UAUCCAAACAAAUAGCCCCtg	0.812	81.2	80.5126
18340	>	AUCCAAACAAAUAGCCCCUgt	0.71	71	58.6182
18341	>	AAUAGCCCCUGUGACGGAAct	0.555	55.5	39.3704
18342	>	UGACGGAACUAAUAUUAGGat	0.749	74.9	67.5771
18343	>	ACGGAACUAAUAUUAGGAUgc	0.532	53.2	43.7466
18344	>	AACUAAUAUUAGGAUGCCAta	0.616	61.6	52.6583
18345	>	UAUUAGGAUGCCAUAUUUUag	0.673	67.3	66.977
18346	>	UAGGAUGCCAUAUUUUAGUga	0.76	76	71.8382
18347	>	CAUAUUUUAGUGAUAAACCgg	0.812	81.2	71.4363
18348	>	UAUUUUAGUGAUAAACCGGac	0.897	89.7	80.6782
18349	>	AUUUUAGUGAUAAACCGGAcc	0.73	73	60.7369
18350	>	AUUAAAUGGGUAUGUUUCUgg	0.723	72.3	61.9658
18351	>	UAAAUGGGUAUGUUUCUGGta	0.724	72.4	81.0866
18352	>	AUGGGUAUGUUUCUGGUAUtt	0.763	76.3	54.7638
18353	>	UUUUAUCUCUAGUUGGUAUct	0.785	78.5	62.2474
18354	>	UCUAGUUGGUAUCUUCCUCct	0.793	79.3	67.7377
18355	>	UAGUUGGUAUCUUCCUCCUtc	0.754	75.4	66.4273
18356	>	AGUUGGUAUCUUCCUCCUUca	0.681	68.1	51.2018
18357	>	UUGGUAUCUUCCUCCUUCAta	0.827	82.7	64.7001
18358	>	CUUCCUCCUUCAUAUGGUGtg	0.695	69.5	47.1045
18359	>	CUCCUUCAUAUGGUGUGUCtg	0.642	64.2	51.3351
18360	>	UCCUUCAUAUGGUGUGUCUgg	0.81	81	53.3487
18361	>	CCUUCAUAUGGUGUGUCUGga	0.728	72.8	44.7961
18362	>	UUCAUAUGGUGUGUCUGGAgg	0.739	73.9	56.8604
18363	>	CAUAUGGUGUGUCUGGAGGtc	0.669	66.9	51.9296
18364	>	UGGUGUGUCUGGAGGUCCUgc	0.746	74.6	52.9348
18365	>	UGUCUGGAGGUCCUGCUAUtt	0.698	69.8	52.9248
18366	>	GUCUGGAGGUCCUGCUAUUtc	0.561	56.1	33.152
18367	>	UCUGGAGGUCCUGCUAUUUct	0.654	65.4	50.6368
18368	>	AGGUCCUGCUAUUUCUCCUct	0.694	69.4	53.8426
18369	>	GGUCCUGCUAUUUCUCCUCtt	0.548	54.8	48.7119
18370	>	CUAUUUCUCCUCUUAAUUCtg	0.742	74.2	62.5168
18371	>	UCCUCUUAAUUCUGUAAAAtt	0.476	47.6	48.2368
18372	>	UGUAAAAUUCUCAUCUACAag	0.895	89.5	65.6249
18373	>	GUAAAAUUCUCAUCUACAAga	0.551	55.1	43.0663
18374	>	UAAAAUUCUCAUCUACAAGat	0.913	91.3	76.385
18375	>	AAAAUUCUCAUCUACAAGAtc	0.844	84.4	66.5312
18376	>	AAAUUCUCAUCUACAAGAUct	0.813	81.3	56.3739
18377	>	UUCUCAUCUACAAGAUCUAct	0.857	85.7	58.1006
18378	>	CUCAUCUACAAGAUCUACUtt	0.882	88.2	58.6439
18379	>	UCAUCUACAAGAUCUACUUta	0.889	88.9	65.6724
18380	>	CUACAAGAUCUACUUUAAUtt	0.458	45.8	44.2807
18381	>	GGUCUUUGUCCCAUAUGCUgg	0.531	53.1	42.5008
18382	>	GUCUUUGUCCCAUAUGCUGgc	0.517	51.7	50.6942
18383	>	GUCCCAUAUGCUGGCCAAGtg	0.52	52	36.671
18384	>	GCCAAGUGUGUCCACCACCtg	0.522	52.2	49.0917
18385	>	ACCACCUGCUCAGUCAGAGca	0.468	46.8	47.3477
18386	>	CUCAGUCAGAGCAGAGAUGga	0.427	42.7	44.7759
18387	>	CGAGGAGACUGGACAGCCAgt	0.674	67.4	32.0791
18388	>	UGAUGGAGGGCUGGGUGGCtg	0.608	60.8	56.6142
18389	>	UGGAGGGCUGGGUGGCUGAtc	0.512	51.2	45.1777
18390	>	GGUGGCUGAUCCUGGGAGUag	0.447	44.7	27.4761
18391	>	GCUGAUCCUGGGAGUAGUGac	0.464	46.4	34.6138
18392	>	GAUCCUGGGAGUAGUGACUag	0.646	64.6	41.7452
18393	>	CUGGCCCAAGACAAGGGCAag	0.37	37	37.192
18394	>	AAGACAAGGGCAAGGGUCAca	0.539	53.9	48.5904
18395	>	UCACAGGCCAUCUACUUGAgg	0.671	67.1	60.3378
18396	>	UUGUCGAACUUCUUAUGGCtg	0.886	88.6	73.8986
18397	>	UAUGGCUGUAGAGCUUGUUtt	0.766	76.6	61.7643
18398	>	CCAGUCACACAGGAAGGAGcc	0.475	47.5	38.7698
18399	>	GGAGCCCACCCCGAUGGAGgt	0.385	38.5	27.9186
18400	>	GAGGUCAGAGCAGUGGCCAga	0.57	57	38.0491
18401	>	GCAGUGGCCAGAUUGAUGAtg	0.431	43.1	39.743
18402	>	GGGAAUGAGACUGAAUUUCcc	0.397	39.7	47.163
18403	>	GAAUGAGACUGAAUUUCCCtg	0.726	72.6	54.3352
18404	>	GAGACUGAAUUUCCCUGCCtg	0.515	51.5	52.5293
18405	>	CCAUGCACGAUAACAUCGAtt	0.574	57.4	40.8413
18406	>	AUUCGAAUCCCAUAGGCUUtg	0.76	76	55.7618
18407	>	GAUGAGAGUUCGAGUGGUGgt	0.647	64.7	41.3907
18408	>	GAGUUCGAGUGGUGGUAGUgc	0.436	43.6	32.9205
18409	>	GUAGUGCCGUUUAUCUUGUaa	0.506	50.6	46.0562
18410	>	UAUCUUGUAAUACUUGGCAaa	0.768	76.8	69.361
18411	>	AUCUUGUAAUACUUGGCAAac	0.567	56.7	50.6351
18412	>	GGCAAACCUGAAGUUGUAGcc	0.57	57	33.0629
18413	>	AGCCUGAGGAGGCAGGGUCat	0.619	61.9	50.5372
18414	>	UUGCACUCUGAUUCAGACAag	0.809	80.9	64.4543
18415	>	ACAAGUCCAGGUCACAGUUcc	0.386	38.6	48.1777
18416	>	GUCCAGGUCACAGUUCCAGtt	0.703	70.3	43.9479
18417	>	GUUCCAGUUGAUGAUGACUcc	0.337	33.7	44.8613
18418	>	AUGAUGACUCCAAUGACACcg	0.59	59	67.3383
18419	>	GUUCUGUGAAGUUCUCUCCtg	0.617	61.7	60.2422
18420	>	GUUCUCUCCUGCCUUCUCAac	0.323	32.3	43.2103
18421	>	UCCUGCCUUCUCAACAAUGaa	0.614	61.4	60.1423
18422	>	CAACAAUGAAACCCAGCCUga	0.649	64.9	50.6243
18423	>	AUGGGUCAGAGUCCUGAUCaa	0.813	81.3	58.8845
18424	>	AUGUGCAAUGCUUGAGGUAgt	0.723	72.3	45.9969
18425	>	UCACUCUUCUGGCUUGCAAtg	0.728	72.8	49.0182
18427	>	GAACUUGAACUUGGGGUAGtg	0.628	62.8	42.6627
18428	>	UGGAUGCUGUUCUUGAUGAgg	0.537	53.7	54.6308
18429	>	GAUGAGGAUGGUGAAAUUUgg	0.236	23.6	43.3828
18430	>	CCCAGAAAAUGGUUGUCAGaa	0.403	40.3	36.7842
18431	>	GAAAAUGGUUGUCAGAAGUtc	0.335	33.5	47.6251
18433	>	GUUCCAUCCUCCACCGGGCac	0.484	48.4	47.4348
18434	>	GACACCUCGCAGGUCUUGGag	0.687	68.7	45.9106
18435	>	AUAGGGUACACAGUGCCCUgt	0.55	55	64.877
18436	>	AGUGCCCUGUGCGAAUCCCat	0.66	66	50.074
18437	>	UGCGAAUCCCAUUGCCUUGca	0.644	64.4	58.7905
18438	>	CAUUGCCUUGCAUGUCCAGct	0.552	55.2	40.3249
18439	>	CCUUGCAUGUCCAGCUGUCcg	0.353	35.3	39.5893
18440	>	UCUGAAUGGCAGGUAGAGCtg	0.794	79.4	61.1389
18441	>	GAAUGGCAGGUAGAGCUGUga	0.423	42.3	40.0491
18442	>	UGGCAGGUAGAGCUGUGAAcc	0.517	51.7	43.378
18443	>	AUGUUCCCAAGGUCUGGGAag	0.504	50.4	46.9912
18444	>	AAGGGGUAACCUCGAUCCUgg	0.768	76.8	50.9273
18445	>	UCGAUCCUGGUGAUGAUGCtg	0.785	78.5	66.1103
18446	>	GAUGAUGCUGACUACACUGcc	0.784	78.4	55.4738
18447	>	GGGGCUUUACGUAUUCCUCca	0.349	34.9	46.3799
18448	>	GUCCCACACUUUGUCUUCCga	0.695	69.5	46.2492
18449	>	UCCCACACUUUGUCUUCCGac	0.646	64.6	62.8086
18450	>	UGGUGAUCCCCUUGACUUUgg	0.662	66.2	50.8497
18451	>	CUUGACUUUGGUGAUGAUGga	0.715	71.5	54.6044
18452	>	UGAUGAUGGAGCUCUCCGGtc	0.542	54.2	65.6302
18453	>	CCGGUCUCGCUGUCCUGGUag	0.495	49.5	36.0732
18454	>	GUCUCGCUGUCCUGGUAGCtt	0.605	60.5	37.1007
18455	>	CUGGUAGCUUUUCUGCACGat	0.805	80.5	54.789
18456	>	UGGUAGCUUUUCUGCACGAtg	0.742	74.2	48.6995
18457	>	UUCUGCACGAUGAAGACGUac	0.852	85.2	67.9722
18458	>	GAAGUAAAGCAGGAUGAGAag	0.613	61.3	38.9496
18459	>	CAGGCGCCGAUUCCGCACCac	0.693	69.3	50.5919
18460	>	UAGCCUAGUCCAUGCUCUAgc	0.738	73.8	54.3092
18461	>	UCCAUGCUCUAGCUGUUUCta	1.003	100.3	59.7629
18462	>	AUGCUCUAGCUGUUUCUAUgg	0.918	91.8	54.773
18463	>	UGCUCUAGCUGUUUCUAUGgc	0.953	95.3	63.6085
18464	>	CUAGCUGUUUCUAUGGCUUgg	0.904	90.4	49.3467
18465	>	GCUGUUUCUAUGGCUUGGGct	0.602	60.2	48.468
18466	>	UGUUUCUAUGGCUUGGGCUtc	0.917	91.7	63.275
18467	>	GUUUCUAUGGCUUGGGCUUcg	0.611	61.1	42.0209
18468	>	UUUCUAUGGCUUGGGCUUCgt	0.903	90.3	66.9355
18469	>	UUCUAUGGCUUGGGCUUCGtt	0.841	84.1	66.847
18470	>	UCUAUGGCUUGGGCUUCGUtg	0.775	77.5	53.5211
18471	>	UAUGGCUUGGGCUUCGUUGgt	0.94	94	71.1341
18472	>	UUGGGCUUCGUUGGUCUUCca	0.854	85.4	68.4582
18473	>	CUUCGUUGGUCUUCCACUGct	0.78	78	53.5739
18474	>	GGUCUUCCACUGCUCCGCUac	0.439	43.9	35.2832
18475	>	GUCUUCCACUGCUCCGCUAca	0.402	40.2	30.4083
18476	>	CUGCUCCGCUACAUCAUUUgc	0.432	43.2	43.3615
18477	>	UGCUCCGCUACAUCAUUUGct	0.642	64.2	61.2805
18478	>	GCUCCGCUACAUCAUUUGCta	0.498	49.8	39.0355
18479	>	CGCUACAUCAUUUGCUAAUgg	0.342	34.2	37.744
18480	>	GCUACAUCAUUUGCUAAUGga	0.302	30.2	43.7286
18481	>	CUACAUCAUUUGCUAAUGGat	0.779	77.9	55.3402
18482	>	CAUCAUUUGCUAAUGGAUCat	0.613	61.3	59.9348
18483	>	AUCAUUUGCUAAUGGAUCAtc	0.702	70.2	59.0349
18484	>	UGCUAAUGGAUCAUCUGGAtt	0.859	85.9	56.2783
18485	>	UGGAUCAUCUGGAUUGGGAgc	0.784	78.4	53.8805
18486	>	GGAUCAUCUGGAUUGGGAGca	0.587	58.7	39.85
18487	>	GAUAGCAGAACUGUGCGGAtc	0.635	63.5	39.6213
18488	>	AUAGCAGAACUGUGCGGAUct	0.542	54.2	45.3195
18489	>	CAGAACUGUGCGGAUCUGCag	0.863	86.3	53.3697
18490	>	AUCUGCAGUGCUGGGGACCac	0.622	62.2	57.1385
18491	>	CUGCAGUGCUGGGGACCACtt	0.594	59.4	38.5536
18492	>	GCAGUGCUGGGGACCACUUat	0.482	48.2	33.1402
18493	>	GGGGACCACUUAUCUUUCAaa	0.345	34.5	30.6414
18494	>	GACCACUUAUCUUUCAAAAta	0.355	35.5	36.1321
18495	>	CUUAUCUUUCAAAAUAUCUag	0.571	57.1	62.7113
18496	>	UUAUCUUUCAAAAUAUCUAga	0.806	80.6	75.2316
18497	>	UAUCUUUCAAAAUAUCUAGac	0.856	85.6	78.9212
18498	>	UUUCAAAAUAUCUAGACAUat	0.759	75.9	70.5533
18499	>	CUAGACAUAUUCUUCCCAAct	0.528	52.8	45.1143
18500	>	UUCUUCCCAACUUGUCUACat	0.94	94	62.4356
18501	>	UUCCCAACUUGUCUACAUUag	0.938	93.8	58.281
18502	>	CCAACUUGUCUACAUUAGGat	0.694	69.4	53.197
18503	>	UUGUCUACAUUAGGAUGAUaa	0.464	46.4	55.249
18504	>	CUACAUUAGGAUGAUAAAUtt	0.492	49.2	50.2847
18505	>	UAGGAUGAUAAAUUUUGGUca	0.816	81.6	70.4755
18506	>	AAAUUUUGGUCAUGAAACGta	1	100	68.8405
18507	>	AAUUUUGGUCAUGAAACGUac	0.921	92.1	61.0203
18508	>	GUCAUGAAACGUACUUUAGgg	0.795	79.5	47.9813
18509	>	UUAGGGGCUGCCAUUGGGUat	0.64	64	63.4389
18510	>	GGCUGCCAUUGGGUAUUCUtc	0.447	44.7	27.2801
18511	>	GGGUAUUCUUCUGGAAGGAat	0.369	36.9	28.6064
18512	>	UAUUCUUCUGGAAGGAAUAgt	0.83	83	62.2055
18513	>	CUUCUGGAAGGAAUAGUUCaa	0.875	87.5	55.2719
18514	>	CUGGAAGGAAUAGUUCAAGtt	0.848	84.8	48.7966
18515	>	UGGAAGGAAUAGUUCAAGUtt	0.961	96.1	59.7996
18516	>	GAAGGAAUAGUUCAAGUUUaa	0.436	43.6	46.1238
18517	>	GGAAUAGUUCAAGUUUAAAag	0.299	29.9	32.8018
18518	>	AGUUCAAGUUUAAAAGUCCct	0.872	87.2	64.2429
18519	>	AAAAGUCCCUCCCUCAAAGgg	0.706	70.6	59.2345
18520	>	GAAUCCUGAGGGCCAGCAAtg	0.502	50.2	30.5336
18521	>	GAGGGCCAGCAAUGACCACat	0.541	54.1	33.0655
18522	>	GGGCCAGCAAUGACCACAUga	0.471	47.1	31.2738
18523	>	GCCAGCAAUGACCACAUGAaa	0.506	50.6	34.3302
18524	>	CCAGCAAUGACCACAUGAAaa	0.395	39.5	32.0067
18525	>	CAGCAAUGACCACAUGAAAat	0.398	39.8	32.7276
18526	>	GCAAUGACCACAUGAAAAUaa	0.471	47.1	39.1625
18527	>	ACAUGAAAAUAACGGGCGUtg	0.624	62.4	44.2163
18528	>	AUGAAAAUAACGGGCGUUGct	0.871	87.1	60.9534
18529	>	GGGCGUUGCUCUCAUCUGGtt	0.658	65.8	40.9631
18530	>	UGCUCUCAUCUGGUUCGGCtt	0.826	82.6	57.6219
18531	>	CUCUCAUCUGGUUCGGCUUtg	0.883	88.3	42.3735
18532	>	AUCUGGUUCGGCUUUGAUGcc	0.847	84.7	62.9268
18533	>	UGGUUCGGCUUUGAUGCCAgg	0.816	81.6	52.9799
18534	>	CGGCUUUGAUGCCAGGAACtg	0.782	78.2	40.4482
18535	>	GCUUUGAUGCCAGGAACUGgt	0.614	61.4	38.5957
18536	>	UUUGAUGCCAGGAACUGGUtc	0.974	97.4	69.226
18537	>	UGAUGCCAGGAACUGGUUCtg	0.36	36	60.3995
18538	>	GAUGCCAGGAACUGGUUCUgc	0.607	60.7	43.8902
18539	>	UUUUCUUACACAGCGGGCAac	0.943	94.3	66.8406
18540	>	CUUACACAGCGGGCAACUUtt	0.79	79	36.2388
18541	>	UUACACAGCGGGCAACUUUtc	0.939	93.9	63.3026
18542	>	GGGCAACUUUUCUUUUAAAtt	0.435	43.5	24.4838
18543	>	ACUUUUCUUUUAAAUUCUCca	0.564	56.4	62.5552
18544	>	UUUUCUUUUAAAUUCUCCAtt	0.742	74.2	78.5866
18545	>	AAAUUCUCCAUUUCUAUCUtc	1.02	102	73.6555
18546	>	UUUCUAUCUUCCCUCCAUUct	0.859	85.9	65.4462
18547	>	UUCCCUCCAUUCUUUCGCAgc	0.727	72.7	56.5486
18548	>	CCCUCCAUUCUUUCGCAGCat	0.638	63.8	46.3791
18549	>	CCUCCAUUCUUUCGCAGCAtc	0.344	34.4	34.1018
18550	>	UCUUUCGCAGCAUCAACAUta	1.042	104.2	53.6616
18551	>	CUUUCGCAGCAUCAACAUUag	0.935	93.5	40.8439
18552	>	CAGCAUCAACAUUAGCAGGtg	0.975	97.5	49.6923
18553	>	AGCAUCAACAUUAGCAGGUga	0.939	93.9	54.369
18554	>	AACAUUAGCAGGUGAGUCUcc	0.811	81.1	60.0523
18555	>	GCAGGUGAGUCUCCAUUAGgg	0.719	71.9	35.3363
18556	>	UGAGUCUCCAUUAGGGUCUgc	0.898	89.8	66.5551
18557	>	AGGGUCUGCCAGCAUAGAAat	0.61	61	39.6476
18558	>	CCAGCAUAGAAAUGACACUaa	0.476	47.6	43.1143
18559	>	AGCAUAGAAAUGACACUAAtc	0.54	54	44.3119
18560	>	AUAGAAAUGACACUAAUCAtg	0.785	78.5	64.627
18561	>	GACACUAAUCAUGAUGGUUtc	0.654	65.4	42.2375
18562	>	ACACUAAUCAUGAUGGUUUcc	0.669	66.9	58.5136
18563	>	ACUAAUCAUGAUGGUUUCCac	0.544	54.4	58.1871
18564	>	AUGAUGGUUUCCACAGUGUgg	0.893	89.3	57.8596
18565	>	GAUGGUUUCCACAGUGUGGat	0.861	86.1	50.5208
18566	>	AUGGUUUCCACAGUGUGGAta	0.853	85.3	57.7798
18567	>	GGUUUCCACAGUGUGGAUAgg	0.412	41.2	30.2052
18568	>	UCCACAGUGUGGAUAGGGAgc	0.621	62.1	44.0996
18569	>	CCACAGUGUGGAUAGGGAGcc	0.629	62.9	41.4588
18570	>	GUGUGGAUAGGGAGCCAGCgt	0.64	64	47.0864
18571	>	GGGAGCCAGCGUUCCUCUGgc	0.425	42.5	33.203
18572	>	AGCCAGCGUUCCUCUGGCUtt	0.378	37.8	38.61
18573	>	GCCAGCGUUCCUCUGGCUUtt	0.359	35.9	29.0367
18574	>	CAGCGUUCCUCUGGCUUUUca	0.326	32.6	38.8796
18575	>	GCGUUCCUCUGGCUUUUCAta	0.359	35.9	28.4671
18576	>	UCCUCUGGCUUUUCAUAACca	0.493	49.3	58.2853
18577	>	UCUGGCUUUUCAUAACCAUac	0.392	39.2	54.6048
18578	>	CUGGCUUUUCAUAACCAUAct	0.318	31.8	49.0147
18579	>	UUUUCAUAACCAUACUUAUct	0.693	69.3	64.5234
18580	>	UUUCAUAACCAUACUUAUCtt	0.877	87.7	78.3525
18581	>	CCAUACUUAUCUUCCCCAGgc	0.55	55	44.9793
18582	>	UACUUAUCUUCCCCAGGCUca	0.786	78.6	60.9577
18583	>	UAUCUUCCCCAGGCUCAUGaa	0.76	76	64.3663
18584	>	AUCUUCCCCAGGCUCAUGAag	0.764	76.4	51.2299
18585	>	GGCUCAUGAAGAAUAGAAAtg	0.295	29.5	28.3112
18586	>	AAUAGAAAUGCACACAUCAcc	0.748	74.8	61.2053
18587	>	UAGAAAUGCACACAUCACCat	0.947	94.7	79.2842
18588	>	AGAAAUGCACACAUCACCAtt	0.85	85	57.6052
18589	>	UUUUAUCAACAUUUGGGUGcc	0.731	73.1	70.3387
18590	>	UCAACAUUUGGGUGCCAGAtt	0.734	73.4	53.249
18591	>	AACAUUUGGGUGCCAGAUUtc	0.734	73.4	55.9377
18592	>	GUGCCAGAUUUCUGUAAUGaa	0.501	50.1	42.9949
18593	>	AUUUCUGUAAUGAAUUUCAtt	0.616	61.6	66.0576
18594	>	UAAUGAAUUUCAUUUUAGGag	0.696	69.6	75.7386
18595	>	AUGAAUUUCAUUUUAGGAGgt	0.879	87.9	71.9262
18596	>	GAAUUUCAUUUUAGGAGGUcg	0.395	39.5	43.8088
18597	>	AUUUUAGGAGGUCGGAGGGga	0.624	62.4	56.2619
18598	>	GAGGUCGGAGGGGAUAAUCtt	0.847	84.7	44.643
18599	>	AGGUCGGAGGGGAUAAUCUtt	0.842	84.2	50.4846
18600	>	CACCUUCAUAAAGUGUAUCtg	0.66	66	53.0238
18601	>	ACCUUCAUAAAGUGUAUCUgg	0.787	78.7	54.891
18602	>	UAAAGUGUAUCUGGAGGGCca	0.752	75.2	66.2134
18603	>	GUGUAUCUGGAGGGCCAAUaa	0.361	36.1	30.7764
18604	>	GGAGGGCCAAUAAUAAGGAct	0.447	44.7	34.9423
18605	>	GGCCAAUAAUAAGGACUUCcc	0.876	87.6	34.639
18606	>	GCCAAUAAUAAGGACUUCCca	0.71	71	54.5819
18607	>	UAAGGACUUCCCAUCGGUAga	0.931	93.1	54.404
18608	>	GGACUUCCCAUCGGUAGAGat	0.683	68.3	36.4859
18609	>	ACUUCCCAUCGGUAGAGAUca	0.677	67.7	38.6504
18610	>	CCAUCGGUAGAGAUCAUUGtc	0.867	86.7	50.2329
18611	>	AUCGGUAGAGAUCAUUGUCat	1.032	103.2	62.4645
18612	>	CGGUAGAGAUCAUUGUCAUct	0.405	40.5	34.2373
18613	>	UUGUCAUCUAUUAAACCUGca	0.975	97.5	78.338
18614	>	CAUCUAUUAAACCUGCAGAaa	0.606	60.6	48.4455
18615	>	UCUAUUAAACCUGCAGAAAag	0.517	51.7	51.9251
18616	>	UUAAACCUGCAGAAAAGCCtt	0.833	83.3	75.8673
18617	>	GAAAAGCCUUCCACUGGAUtt	0.654	65.4	34.6527
18618	>	CACUGUCUGGCUAUCCUGUcg	0.552	55.2	43.3841
18619	>	CUGUCUGGCUAUCCUGUCGtg	0.78	78	52.8054
18620	>	UGUCGUGUUCUGCUCUGUUgg	0.769	76.9	55.909
18621	>	UCGUGUUCUGCUCUGUUGGtc	0.888	88.8	66.2692
18622	>	GUUGGUCAAAUACUGAGUGgc	0.871	87.1	51.7635
18623	>	UGGUCAAAUACUGAGUGGCta	0.909	90.9	65.1979
18624	>	UCAAAUACUGAGUGGCUAUgc	0.887	88.7	57.6749
18625	>	GCUUCCAACCAGAGGAUCCgc	0.598	59.8	45.2159
18626	>	UCCAACCAGAGGAUCCGCAgg	0.758	75.8	50.8291
18627	>	CAGAGGAUCCGCAGGGUUGca	0.563	56.3	46.8538
18628	>	GGAUCCGCAGGGUUGCAGUct	0.711	71.1	33.9541
18629	>	GGGUUGCAGUCUGUCAAAAgg	0.503	50.3	23.0437
18630	>	CUGUCAAAAGGGAACAAAUag	0.478	47.8	43.901
18631	>	UGUCAAAAGGGAACAAAUAga	0.452	45.2	53.5387
18632	>	AAAAGGGAACAAAUAGACAgc	0.86	86	58.7109
18633	>	AGGGAACAAAUAGACAGCAaa	0.734	73.4	46.8155
18634	>	ACAAAUAGACAGCAAAACCtt	0.948	94.8	67.2389
18635	>	AUAGACAGCAAAACCUUUGaa	0.924	92.4	71.7882
18636	>	GCAAAACCUUUGAAAUAGUca	0.343	34.3	36.6614
18637	>	AAAUAGUCAAAGCGGGACUcc	0.567	56.7	60.3274
18638	>	AUAGUCAAAGCGGGACUCCag	0.692	69.2	64.4047
18639	>	AGUCAAAGCGGGACUCCAGtt	0.72	72	49.0289
18640	>	GGGACUCCAGUUGUCUUUAag	0.438	43.8	30.8034
18641	>	ACUCCAGUUGUCUUUAAGGat	0.589	58.9	58.8044
18642	>	GGAUGUCCAGACAGAUGACtc	0.438	43.8	33.9266
18643	>	UGUCCAGACAGAUGACUCCct	0.756	75.6	64.0784
18644	>	CAGACAGAUGACUCCCUGAct	0.49	49	41.7866
18645	>	AGACAGAUGACUCCCUGACtg	0.834	83.4	55.9477
18646	>	AGAUGACUCCCUGACUGUUga	0.585	58.5	42.6462
18647	>	AUGACUCCCUGACUGUUGAtg	0.747	74.7	49.0671
18648	>	UGACUCCCUGACUGUUGAUgt	0.705	70.5	45.6705
18649	>	ACUCCCUGACUGUUGAUGUtg	0.699	69.9	50.598
18650	>	CCCUGACUGUUGAUGUUGCag	0.661	66.1	39.1606
18651	>	CUGUUGAUGUUGCAGUGAUag	0.697	69.7	41.753
18652	>	AGUGAUAGAUUCUGGUGCGga	0.734	73.4	56.6458
18653	>	GAUAGAUUCUGGUGCGGAAag	0.425	42.5	29.3627
18654	>	GAUUCUGGUGCGGAAAGUAac	0.492	49.2	35.7927
18655	>	UCUGGUGCGGAAAGUAACCtt	0.914	91.4	66.1838
18656	>	GGUGCGGAAAGUAACCUUUgg	0.507	50.7	39.2989
18657	>	CGGAAAGUAACCUUUGGUGgc	0.588	58.8	45.9237
18658	>	AACCUUUGGUGGCUUAAAUgg	0.642	64.2	50.0212
18659	>	UGGUGGCUUAAAUGGAUAAtc	0.287	28.7	47.0961
18660	>	GCUUAAAUGGAUAAUCUGAtg	0.382	38.2	38.5391
18661	>	CUGAUGAAAAUGUGAUAUCca	0.576	57.6	58.0702
18662	>	UGAAAAUGUGAUAUCCAGAaa	0.688	68.8	63.2542
18663	>	AAAACACACCACCUUCAUAta	0.501	50.1	49.268
18664	>	ACACCACCUUCAUAUACAGaa	0.368	36.8	47.7481
18665	>	CAGAACCCGGUGGACCAAGta	0.684	68.4	41.9093
18666	>	UGGACCAAGUAUAGUUGAUct	0.595	59.5	47.7243
18667	>	GACCAAGUAUAGUUGAUCUcc	0.528	52.8	43.0961
18668	>	UAUAGUUGAUCUCCAUUCAta	0.905	90.5	65.0008
18669	>	AUUCAUAAAUGUUAUCUCCtt	0.758	75.8	73.711
18670	>	UCAUAAAUGUUAUCUCCUUta	0.52	52	60.7662
18671	>	UAUCUCCUUUAGGCCCAGCac	0.672	67.2	65.9207
18672	>	UCCUUUAGGCCCAGCACUGca	0.732	73.2	59.5031
18673	>	AGGCCCAGCACUGCAAUUAgg	0.473	47.3	43.1433
18674	>	CCAGCACUGCAAUUAGGAGga	0.511	51.1	34.9919
18675	>	GCACUGCAAUUAGGAGGAGga	0.343	34.3	26.9519
18676	>	CACUGCAAUUAGGAGGAGGat	0.626	62.6	46.8156
18677	>	AUUAGGAGGAGGAUCAAGGgt	0.816	81.6	70.2923
18678	>	AUCAAGGGUUAUUUCAGCUag	0.82	82	61.0127
18679	>	GGUUAUUUCAGCUAGCUCCtt	0.805	80.5	58.7769
18680	>	UAUUUCAGCUAGCUCCUUCtg	0.885	88.5	73.9298
18681	>	UUCAGCUAGCUCCUUCUGAat	0.874	87.4	60.2661
18682	>	CAGCUAGCUCCUUCUGAAUtc	0.423	42.3	36.6796
18683	>	AGCUAGCUCCUUCUGAAUUct	0.712	71.2	46.0569
18684	>	UUCUGAAUUCUUUUAGCACta	0.815	81.5	70.2314
18685	>	ACUAGUGGAUAACUUAGCAgt	0.828	82.8	49.3399
18686	>	GCAGUGGUUUUGCUAGAGAgt	0.359	35.9	33.5624
18687	>	GUGGUUUUGCUAGAGAGUUtg	0.524	52.4	46.961
18688	>	GUUUUGCUAGAGAGUUUGGtg	0.698	69.8	46.869
18689	>	UUUGCUAGAGAGUUUGGUGtt	0.842	84.2	72.077
18690	>	UUGCUAGAGAGUUUGGUGUtt	0.901	90.1	65.1839
18691	>	CUGGGUGGCAGAAGGUUUUct	0.321	32.1	42.6417
18692	>	UCUUUCCUCUUGUUCUUCAgg	0.893	89.3	57.4421
18693	>	UCCUCUUGUUCUUCAGGCUct	0.89	89	56.3592
18694	>	UGGAGCGGCUGGGUCUCGCtg	0.692	69.2	57.1314
18695	>	CGGCUGGGUCUCGCUGGUCcg	0.547	54.7	37.8483
18696	>	CGCAUCUGAACUGCCACUGct	0.53	53	47.2447
18697	>	GUCCUUCGGGCGGCUGAGGga	0.552	55.2	37.3214
18698	>	CCUUCGGGCGGCUGAGGGAgt	0.466	46.6	23.9911
18699	>	UUUCAUAUUUUCUUUAGACat	0.753	75.3	77.5395
18700	>	UUCUUUAGACAUCAUUAGGcg	0.951	95.1	74.0857
18701	>	UCUUUAGACAUCAUUAGGCgc	0.945	94.5	73.4441
18702	>	AGACAUCAUUAGGCGCCGAag	0.788	78.8	40.623
18703	>	UUAGGCGCCGAAGCUCUUGca	0.841	84.1	68.1328
18704	>	UAGGCGCCGAAGCUCUUGCag	0.826	82.6	67.2529
18705	>	CGAAGCUCUUGCAGGACAAct	0.519	51.9	30.1996
18706	>	CUCUUGCAGGACAACUUUGat	0.715	71.5	50.2916
18707	>	UCUUGCAGGACAACUUUGAtg	0.898	89.8	55.5592
18709	>	GGACAACUUUGAUGCUAUAtg	0.47	47	24.0497
18710	>	ACAACUUUGAUGCUAUAUGaa	0.777	77.7	66.119
18711	>	CAACUUUGAUGCUAUAUGAat	0.49	49	49.2526
18712	>	CUUUGAUGCUAUAUGAAUUct	0.7	70	50.8082
18713	>	UGAUGCUAUAUGAAUUCUGcc	0.9	90	73.1812
18714	>	GAUGCUAUAUGAAUUCUGCca	0.82	82	56.5717
18715	>	UGCUAUAUGAAUUCUGCCAtt	0.897	89.7	62.4333
18716	>	GAAUUCUGCCAUUUUGCUAgc	0.63	63	44.5403
18717	>	UUCUGCCAUUUUGCUAGCAct	0.714	71.4	54.7971
18718	>	UGCCAUUUUGCUAGCACUGat	0.875	87.5	64.0574
18720	>	UUGCUAGCACUGAUAUGGCtc	0.921	92.1	69.1493
18721	>	GCUAGCACUGAUAUGGCUCtt	0.909	90.9	47.8872
18722	>	CUAGCACUGAUAUGGCUCUtg	0.903	90.3	46.753
18723	>	UAGCACUGAUAUGGCUCUUgg	0.844	84.4	55.1688
18724	>	UAUGGCUCUUGGGUCCACCac	0.841	84.1	72.2376
18725	>	UUGGGUCCACCACUCCAUUag	0.835	83.5	57.6258
18726	>	CCACCACUCCAUUAGAACUat	0.568	56.8	40.4133
18727	>	GUUACAAAUCUUACAAAGGgg	0.638	63.8	57.2808
18728	>	GGUCCACAUUCUAUUUUAAgg	0.388	38.8	23.7208
18729	>	UAUUUUAAGGCUGUAUAUUcg	0.829	82.9	68.7369
18731	>	UUUUAAGGCUGUAUAUUCGgt	0.894	89.4	74.6898
18732	>	UAAGGCUGUAUAUUCGGUUtt	0.961	96.1	70.5514
18733	>	CAUAAAUUGUUCUUGGAGGcc	0.631	63.1	57.7159
18734	>	AUAAAUUGUUCUUGGAGGCcc	0.765	76.5	68.7869
18735	>	AAUUGUUCUUGGAGGCCCAat	0.571	57.1	53.0218
18736	>	GGAGGCCCAAUUAUCAUCCct	0.705	70.5	52.6915
18737	>	UUAUCAUCCCUGUCCAUCUtg	0.9	90	73.5511
18738	>	CAUCCCUGUCCAUCUUGUAag	0.527	52.7	37.2693
18739	>	UCAUGUCUUCGUCAUCUUCta	0.95	95	64.2536
18740	>	UGUCUUCGUCAUCUUCUAGac	0.888	88.8	59.0232
18741	>	GUCUUCGUCAUCUUCUAGAcc	0.58	58	45.9559
18742	>	UCUUCGUCAUCUUCUAGACcc	0.92	92	61.0646
18743	>	UUCGUCAUCUUCUAGACCCca	0.963	96.3	79.5194
18744	>	CGUCAUCUUCUAGACCCCAgc	0.388	38.8	37.8607
18745	>	CAUCUUCUAGACCCCAGCUaa	0.73	73	47.6561
18746	>	AUCUUCUAGACCCCAGCUAac	0.828	82.8	51.3604
18747	>	GCUAACUGUGCCAUCUCCUac	0.609	60.9	44.2634
18748	>	UAACUGUGCCAUCUCCUACtc	0.888	88.8	72.9204
18749	>	UGUGCCAUCUCCUACUCCUtt	0.923	92.3	61.4236
18750	>	CCAUCUCCUACUCCUUUCUgg	0.586	58.6	43.562
18751	>	UACUCCUUUCUGGCCUUCUtc	0.861	86.1	64.9017
18753	>	GGCCUUCUUCGAGUUCUUCca	0.538	53.8	38.3198
18754	>	CCUUCUUCGAGUUCUUCCAac	0.599	59.9	43.6943
18755	>	GUUCUUCCAACAGUCGGAAat	0.523	52.3	34.2625
18756	>	UUCCAACAGUCGGAAAUUGcg	0.953	95.3	58.4911
18757	>	CAACAGUCGGAAAUUGCGAgg	0.856	85.6	46.5223
18758	>	CAGUCGGAAAUUGCGAGGGac	0.845	84.5	51.2989
18759	>	UCGGAAAUUGCGAGGGACUtt	0.96	96	54.2202
18760	>	AUUGCGAGGGACUUUUACUcc	0.91	91	61.7076
18761	>	UGCGAGGGACUUUUACUCCtt	0.887	88.7	65.9176
18762	>	GAGGGACUUUUACUCCUUUgc	0.656	65.6	37.6356
18764	>	UUUACUCCUUUGCAGUGAAat	0.814	81.4	53.8864
18765	>	UACUCCUUUGCAGUGAAAUtt	0.95	95	59.8758
18766	>	CUCCUUUGCAGUGAAAUUUtc	0.458	45.8	51.1459
18767	>	CCUUUGCAGUGAAAUUUUCta	0.837	83.7	44.3837
18768	>	UUGCAGUGAAAUUUUCUAGgt	0.96	96	73.4929
18769	>	GCAGUGAAAUUUUCUAGGUtc	0.365	36.5	41.7541
18770	>	CAGUGAAAUUUUCUAGGUUca	0.494	49.4	43.4624
18771	>	GUGAAAUUUUCUAGGUUCAag	0.43	43	42.7268
18772	>	GAAAUUUUCUAGGUUCAAGtc	0.535	53.5	54.6191
18773	>	AUUUUCUAGGUUCAAGUCUtc	0.714	71.4	65.9809
18774	>	UCUAGGUUCAAGUCUUCCUtc	0.78	78	67.6325
18775	>	AGUCUUCCUUCAUCACUCAgt	0.623	62.3	46.7695
18776	>	GCUUGGUUCGUUUCCAAGGga	0.858	85.8	50.2163
18777	>	CAAGGGAACACAAUGGGCAgg	0.954	95.4	49.654
18778	>	GGUGGGGCAGGCUCUGGUGtg	0.904	90.4	34.5284
18779	>	GUGGGGCAGGCUCUGGUGUga	0.728	72.8	34.2481
18780	>	GUGUGAGUUUCCACUCUGGtg	0.953	95.3	46.7496
18781	>	GUGAGUUUCCACUCUGGUGac	0.928	92.8	51.87
18782	>	GUUUCCACUCUGGUGACCUtt	0.943	94.3	48.1667
18783	>	CUCUGGUGACCUUUGACUCcc	0.859	85.9	52.7957
18784	>	ACCUUUGACUCCCGUAGGCgt	0.915	91.5	49.7378
18785	>	UUGACUCCCGUAGGCGUUUgc	0.936	93.6	57.632
18786	>	CACGGGUGUGCAUACCCUGtt	0.706	70.6	49.9454
18788	>	GGUGUGCAUACCCUGUUGCtc	0.725	72.5	44.7855
18789	>	CAUACCCUGUUGCUCUCUCcc	0.855	85.5	48.8763
18790	>	CCUGUUGCUCUCUCCCGCUgc	0.435	43.5	43.8083
18791	>	GUUGCUCUCUCCCGCUGCCcc	0.619	61.9	44.0162
18793	>	CUCUCUCCCGCUGCCCCUGaa	0.662	66.2	43.8721
18795	>	CACUCCGACCCCUGACAGGca	0.725	72.5	40.7064
18796	>	ACCCCUGACAGGCAGGGGAaa	0.422	42.2	38.7076
18797	>	GGGAAAGAAACUGUAGUCUgc	0.556	55.6	39.8504
18798	>	AAAGAAACUGUAGUCUGCCag	0.86	86	71.2108
18799	>	AACUGUAGUCUGCCAGAUUcc	0.817	81.7	52.2603
18800	>	CAGAUUCCACACCAUGUGGca	0.402	40.2	50.9071
18801	>	CACACCAUGUGGCAGAGAGac	0.467	46.7	42.0164
18802	>	AUGUGGCAGAGAGACAGAGcc	0.623	62.3	54.2171
18803	>	GUGGCAGAGAGACAGAGCCac	0.458	45.8	50.5832
18804	>	UGGCAGAGAGACAGAGCCAcc	0.765	76.5	49.7938
18805	>	GCAGAGAGACAGAGCCACCgg	0.715	71.5	44.3296
18807	>	CCUGCUGCCUGUCCCCUGGgc	0.456	45.6	42.2846
18809	>	CCCUGGGCUAUCUCCUGCCac	0.677	67.7	48.3491
18810	>	CUGCCACAGACCAGCUUCAga	0.444	44.4	35.6793
18811	>	CUUCAGAGAAGGAAGGAGUcc	0.507	50.7	48.9069
18812	>	AGAGAAGGAAGGAGUCCUCtg	0.812	81.2	52.6035
18813	>	GCUAGAGAUGGAAGUCUCAga	0.329	32.9	31.343
18814	>	GAAGUCUCAGAAGCAGGGAag	0.679	67.9	38.7231
18815	>	AGGGAAGGUGGAUGAAGGCag	0.857	85.7	48.6944
18816	>	GCAGAAGGGCUCCAAAGCCta	0.737	73.7	43.5631
18817	>	GCUCCAAAGCCUAUGGGGAta	0.358	35.8	27.5092
18818	>	UGGGGAUAUUGCUCAGAAGtt	0.93	93	55.0975
18819	>	UAUUGCUCAGAAGUUAAGUaa	0.907	90.7	67.7556
18820	>	GUUAAGUAAGGAGCUCAUUcc	0.708	70.8	45.1873
18821	>	CUCAUUCCUCAGAGGCAAGaa	0.598	59.8	42.5399
18822	>	AAGAAUUCCUGGGUGUUCUgt	0.845	84.5	60.9428
18823	>	UGGGUGUUCUGUAAAGGGUgg	0.865	86.5	58.1064
18824	>	UAAAGGGUGGGGCGGAUUGgg	0.802	80.2	64.5602
18826	>	CCUAAGUGGGCACCCUAAAag	0.488	48.8	31.0947
18827	>	AGACGCCUCAAGGGAGGCAat	0.341	34.1	37.5245
18828	>	GACGCCUCAAGGGAGGCAAtc	0.373	37.3	29.1872
18830	>	CUGAAUCUCCAACUGCAAAcg	0.486	48.6	38.5411
18831	>	CUUCUAAACUGGUGGAAUCtg	0.84	84	50.4349
18832	>	AAUCUGGAGCAAGUUUCUUct	0.79	79	53.7399
18833	>	UCUGGAGCAAGUUUCUUCUca	0.9	90	62.2272
18834	>	UUUCUUCUCAGAGUCCACAag	0.855	85.5	66.904
18835	>	UCAGAGUCCACAAGGAACAtc	0.943	94.3	60.715
18836	>	GUCCACAAGGAACAUCAGUga	0.552	55.2	41.1972
18837	>	ACGAACUUUCUCAGCCCCGgg	0.952	95.2	59.7917
18838	>	GAACUUUCUCAGCCCCGGGat	0.854	85.4	52.0189
18839	>	UCUCAGCCCCGGGAUCACUgg	0.949	94.9	50.2275
18840	>	GGUACAACUCUCCCUCAAGcc	0.634	63.4	39.2084
18841	>	CAACUCUCCCUCAAGCCUAaa	0.767	76.7	46.2933
18842	>	UCUCCCUCAAGCCUAAAUCca	0.908	90.8	66.5899
18843	>	UCCCUCAAGCCUAAAUCCAga	0.814	81.4	53.2756
18844	>	CCAGAAAGAGGGGACUAAGgg	0.875	87.5	39.2429
18845	>	CUAAGGGCUCCUCAGGGACgg	0.858	85.8	47.7224
18846	>	GGGAGACUCCAGAGAGCAAga	0.584	58.4	16.6178
18847	>	ACUCCAGAGAGCAAGAGUAga	0.579	57.9	42.8644
18848	>	AGAGUAGAUGGAGGUCACAgg	0.968	96.8	43.3699
18849	>	AUGGAGGUCACAGGAGGGCac	0.89	89	57.5276
18850	>	AUGGGAGAGGAAGCACACAgt	1.042	104.2	48.3471
18851	>	CACAGUUCACAGGAACAAUga	0.769	76.9	40.6433
18852	>	CAGUUCACAGGAACAAUGAaa	0.667	66.7	44.907
18853	>	UCACAGGAACAAUGAAACGac	0.542	54.2	64.0759
18854	>	UGAAACGACCACGAACGACca	0.393	39.3	60.1889
19013	>	UUUGUUUUCAACAUGGUAAgg	0.913	91.3	70.8243
19014	>	CAACAUGGUAAGGGUUUUGac	0.703	70.3	50.8595
19015	>	CAUGGUAAGGGUUUUGACCtc	0.845	84.5	60.1236
19016	>	AUGGUAAGGGUUUUGACCUca	0.857	85.7	63.8886
19017	>	CCUCAAAUGCUUAUCAGGUct	0.468	46.8	43.178
19018	>	CGCCUCUUCCUUGAAGUUUtg	0.663	66.3	37.9429
19019	>	AUUGCAGGUUUUCCUUCUCag	0.791	79.1	60.4591
19020	>	ACACAAAGGGUAUUGCAAGga	0.741	74.1	54.3756
19021	>	CAAAGGGUAUUGCAAGGAUct	0.663	66.3	40.1302
19022	>	CCUCAAAUAUAUGGGGAUAcc	0.486	48.6	27.6245
19023	>	UCAAAUAUAUGGGGAUACCaa	0.763	76.3	67.1207
19024	>	CAACUUGUACAGACGAACAag	0.848	84.8	49.4613
19025	>	AACUUGUACAGACGAACAAga	0.555	55.5	48.2587
19026	>	ACUUGUACAGACGAACAAGac	0.543	54.3	54.2306
19027	>	UACAGACGAACAAGACCUCat	0.727	72.7	61.1404
19028	>	GACCUCAUCUCCCAUACCGgg	0.848	84.8	50.5892
19029	>	UCUCCCAUACCGGGUUCCGtt	0.498	49.8	56.1287
19030	>	AAAAUGAGUUAGGCUGUCCca	0.628	62.8	69.9712
19031	>	CAAACUCAUCAGGCAGGUUat	0.52	52	40.0846
19032	>	GCAGGUUAUAAUAGAUAGUgt	0.422	42.2	43.4162
19033	>	AGUGUAGCACAUAAAAUUUaa	0.468	46.8	52.8095
19034	>	AUACAUCUCUCCUCCUUUGgt	0.992	99.2	62.7612
19035	>	UCCUCCUUUGGUCUCACACag	0.98	98	61.8274
19036	>	AGAAACAAUACAAUCCUCCga	1.047	104.7	73.8013
19037	>	AAACAAUACAAUCCUCCGAcc	0.547	54.7	58.3213
19038	>	UCCGACCCUUCUCCCAGGUca	0.776	77.6	45.8196
19039	>	CCCUUCUCCCAGGUCAUCAgt	0.332	33.2	38.4995
19041	>	GUCCUAGCCGUGUAAGGCCca	0.6	60	49.2439
19043	>	AUUGCUGCAUGGAGUCCUCtt	0.448	44.8	57.394
19044	>	GGUGAGCUCCAACUCCAAGtc	0.552	55.2	36.2613
19045	>	UCCAACUCCAAGUCUCAGUgt	0.887	88.7	60.5511
19046	>	AAGUCUCAGUGUCACAGGGac	0.659	65.9	56.6064
19047	>	GUCUCAGUGUCACAGGGACcc	0.43	43	36.8435
19048	>	AGUGUCACAGGGACCCAAAgt	0.508	50.8	41.9548
19049	>	GUCACAGGGACCCAAAGUUca	0.268	26.8	37.8692
19050	>	GCACCUCAAAUUCAGGAACac	0.231	23.1	41.2295
19051	>	CUCAAAUUCAGGAACACACca	0.327	32.7	58.0352
19052	>	CCAGGAAUGAACGUUAUUCac	0.668	66.8	52.3993
19053	>	AUGUGAGCGCAUUUUCCAAat	0.387	38.7	45.6279
19054	>	UGUGAGCGCAUUUUCCAAAtc	0.476	47.6	52.4352
19055	>	CAUUUUCCAAAUCAAAGUUat	0.503	50.3	50.0785
19056	>	UUCCAAAUCAAAGUUAUUUtc	0.702	70.2	69.2594
19057	>	UCCAAAUCAAAGUUAUUUUcc	0.699	69.9	61.8934
19058	>	AAACUCAUAUCGAGGUCGUca	0.7	70	53.2966
19059	>	AGACCAUAGCAGAAACGUAgt	0.627	62.7	43.4842
19060	>	GAAGACAGAGGGGAAAAGAaa	0.353	35.3	38.6399
19061	>	GAAAACAAAGGCUCUCUGGtt	0.896	89.6	54.0974
19062	>	AAGGCUCUCUGGUUUCAGCtt	1.02	102	59.3463
19063	>	UUUCAGCUUCUCCAGGGUGtc	0.667	66.7	64.9391
19064	>	AGGGUGUCAUGUCAGCCAAtc	0.654	65.4	39.5915
19065	>	UCGCCAUCACUCAACCAGAat	0.757	75.7	52.4871
19066	>	UGGAAACCGCGGACGGCUCac	0.701	70.1	53.602
19067	>	GAAACCGCGGACGGCUCACga	0.722	72.2	40.0828
19068	>	CGCGGACGGCUCACGAAGAct	0.354	35.4	23.9715
19069	>	AUCCGCCGCACGAGCUGCAcc	0.337	33.7	41.1181
19070	>	CGAGCUGCACCAGCAUCUCgg	0.322	32.2	42.4725
19071	>	CCAGCAUCUCGGCCAUCUUcg	0.331	33.1	34.0168
19072	>	GGCCAUCUUCGCCAUCUCCtg	0.724	72.4	40.7083
19073	>	CCAUCUUCGCCAUCUCCUGcg	0.819	81.9	47.0606
19075	>	CGCCCUGCAGGUGGUUGAGag	0.432	43.2	27.2249
19076	>	GAGAGCGCUCUCCUCAGAGgc	0.488	48.8	43.2986
19077	>	GCUCUCCUCAGAGGCCUCUac	0.693	69.3	32.5155
19078	>	ACCUGCGUCUUGAUCUGGAtc	0.546	54.6	41.1293
19079	>	CAUAUUGUCCAUCUCCCACag	0.797	79.7	56.9895
19080	>	UCUCCCACAGCUUGCCCCGgt	0.696	69.6	60.7681
19081	>	CUCCCACAGCUUGCCCCGGtt	0.449	44.9	39.8821
19082	>	GCGCACGGGCGCGCGUCCGcg	0.197	19.7	31.4458
19083	>	CGCGCUCGCGCGUCAGCGAcg	0.14	14	23.6919
19084	>	UCUCGUGGAUGACGGGCAGca	0.708	70.8	47.2564
19085	>	AUGACGGGCAGCAGAAACUgc	0.662	66.2	57.4925
19086	>	AGCAGAAACUGCUCGAAGUcc	0.514	51.4	47.056
19087	>	AGCACCUCCACCUCCUCGGgc	0.589	58.9	57.5171
19089	>	GCCGCAUCUCCGCUGCUUUgc	0.356	35.6	28.5907
19090	>	CGCAUCUCCGCUGCUUUGCtt	0.748	74.8	46.4097
19091	>	UCUCCGCUGCUUUGCUUGUct	0.626	62.6	48.9936
19092	>	UAUUAACAUGUAAGAUUUUgt	0.765	76.5	60.6121
19093	>	UAAGGGUUUUGACCUCAAAtg	0.826	82.6	56.5522
19094	>	ACAUUUAUAGCUUGACUACat	0.883	88.3	58.7102
19095	>	UAUAGCUUGACUACAUAUGaa	1.013	101.3	76.1474
19096	>	UUGACUACAUAUGAACCUUga	0.854	85.4	66.2722
19097	>	GACGCCUCUUCCUUGAAGUtt	0.825	82.5	41.1611
19098	>	GUUUUGGGUCCAUUGCAGGtt	0.862	86.2	51.4709
19099	>	GGUAUUGCAAGGAUCUUUCat	0.826	82.6	52.9378
19101	>	AUAUGGGGAUACCAACUUGta	0.625	62.5	61.3076
19102	>	GAGUUAGGCUGUCCCAACAaa	0.856	85.6	37.9665
19103	>	AUCAGGCAGGUUAUAAUAGat	0.88	88	58.8154
19104	>	GGCAGGUUAUAAUAGAUAGtg	0.904	90.4	42.6492
19106	>	CAUAGAAACAAUACAAUCCtc	0.933	93.3	67.2806
19107	>	UCCCAGGUCAUCAGUCCUAgc	0.704	70.4	48.9779
19108	>	CCCAGGUCAUCAGUCCUAGcc	0.631	63.1	38.3411
19109	>	CAUCAGUCCUAGCCGUGUAag	0.618	61.8	37.1067
19110	>	CACAGUCCCAGAUGAAGUCtg	0.824	82.4	47.2063
19112	>	UUCUUCUGCCAUUGCUGCAtg	0.729	72.9	59.2969
19113	>	CUUCUGCCAUUGCUGCAUGga	0.791	79.1	47.0009
19114	>	UGCAUGGAGUCCUCUUCUAga	0.686	68.6	48.0545
19116	>	GAACUUUCAGAGGCGGUGAgc	0.455	45.5	41.5794
19117	>	GGCGGUGAGCUCCAACUCCaa	0.5	50	42.7145
19118	>	CUCCAACUCCAAGUCUCAGtg	0.815	81.5	40.7977
19119	>	CCAACUCCAAGUCUCAGUGtc	0.776	77.6	47.7238
19120	>	GGGACCCAAAGUUCAGGGAgc	0.533	53.3	26.1411
19121	>	GUUCAGGGAGCUAUCAGGUca	0.685	68.5	43.6726
19122	>	GGGAGCUAUCAGGUCACCCaa	0.871	87.1	48.4722
19123	>	GCUAUCAGGUCACCCAAGAaa	0.456	45.6	32.7582
19124	>	AGGUCACCCAAGAAAGAGCaa	0.958	95.8	54.45
19126	>	GAACACACCAAAGCCAGGAat	0.669	66.9	43.3222
19127	>	ACACCAAAGCCAGGAAUGAac	0.526	52.6	38.5341
19128	>	GUAUGUGAGCGCAUUUUCCaa	0.867	86.7	57.5247
19129	>	AGCGCAUUUUCCAAAUCAAag	0.681	68.1	39.4183
19130	>	CCAUAGCAGAAACGUAGUGtc	0.58	58	40.725
19131	>	AGCAGAAACGUAGUGUCAGtg	0.993	99.3	51.2389
19132	>	AACGUAGUGUCAGUGAGAAca	0.722	72.2	40.892
19133	>	CGUAGUGUCAGUGAGAACAga	0.689	68.9	44.8609
19134	>	CAGAGUGAAGACAGAGGGGaa	0.875	87.5	47.0775
19135	>	AAGGAAAACAAAGGCUCUCtg	1.064	106.4	62.1937
19136	>	ACAAAGGCUCUCUGGUUUCag	0.86	86	56.5974
19137	>	UCAGCCAAUCGCCAUCACUca	0.858	85.8	59.477
19138	>	UUCUCUAUCCGCCGCACGAgc	0.872	87.2	56.7565
19139	>	UCUAUCCGCCGCACGAGCUgc	0.797	79.7	54.6977
19140	>	CCGCCGCACGAGCUGCACCag	0.884	88.4	40.2262
19141	>	UCUCGGCCAUCUUCGCCAUct	0.787	78.7	43.0084
19142	>	GCGCCUUCUCGUCGGCCUUct	0.631	63.1	27.489
19143	>	CGUCGGCCUUCUCCGCCCUgg	0.239	23.9	31.3493
19144	>	CGGCCUUCUCCGCCCUGGGgc	0.656	65.6	40.0436
19147	>	GCGGGGCUCGGCGCCGCCCgc	0.749	74.9	34.8599
19148	>	GCCGCCCGCGCCCUGCAGGtg	0.609	60.9	28.8089
19151	>	GGCCUCUACCUGCGUCUUGat	0.732	73.2	34.8749
19152	>	CUCUACCUGCGUCUUGAUCtg	0.72	72	44.5091
19153	>	UGGAUCAGCAUAUUGUCCAtc	0.915	91.5	65.04
19154	>	UAUUGUCCAUCUCCCACAGct	0.829	82.9	62.4849
19155	>	CCAUCUCCCACAGCUUGCCcc	0.81	81	47.4163
19156	>	CCCGGUUGCGCACGGGCGCgc	0.553	55.3	37.3033
19158	>	UCAGCGACGCGAUGUCCUCgc	0.779	77.9	58.5714
19159	>	CGUGGAUGACGGGCAGCAGaa	0.395	39.5	32.2083
19160	>	GUGGAUGACGGGCAGCAGAaa	0.353	35.3	36.957
19161	>	CAGCAGAAACUGCUCGAAGtc	0.599	59.9	46.5202
19162	>	UCCGGCUCCAGCACCUCCAcc	0.691	69.1	54.7943
19163	>	UCCGCCAGCUCCACUGCGUcc	0.764	76.4	48.9256
19164	>	CCGCCAGCUCCACUGCGUCca	0.655	65.5	35.8038
19165	>	GGCCGCAUCUCCGCUGCUUtg	0.428	42.8	25.422
19166	>	GCUUUGCUUGUCUGCACGAca	0.676	67.6	31.3928
19167	>	GCUUGUCUGCACGACACUCag	0.648	64.8	41.088
19168	>	GACCGAGCUCGGGCCGAGUct	0.615	61.5	28.8142
19169	>	GUCUUCAAAACUUCCGCCGct	0.948	94.8	56.2694
19170	>	AAAACUUCCGCCGCUGUUCca	0.843	84.3	67.2339
19330	>	CUGCCUCUCAGCGGAUGUAga	0.395	39.5	30.7781
19332	>	CAGCCCUCCAGCUCAUUCUta	0.753	75.3	48.669
19333	>	AGCCCUCCAGCUCAUUCUUat	0.542	54.2	40.0644
19334	>	UUGCGCCCCAGAACCGGCCca	0.796	79.6	67.665
19335	>	GGCCCACCACCCUCCGCACag	0.524	52.4	25.2257
19336	>	CCUCCUCUUCCCAGGAGCCct	0.467	46.7	41.1958
19339	>	GAGUCUCCUGGCUCCGUGUag	0.488	48.8	38.4204
19340	>	AGUCUCCUGGCUCCGUGUAga	0.549	54.9	35.6288
19341	>	CCGUGUAGACAGAGUUUCGgc	0.44	44	44.4666
19342	>	UCAAAGGUGUCUUGGCGGGat	0.576	57.6	58.393
19343	>	AGGUGUCUUGGCGGGAUAGcg	0.707	70.7	43.2152
19346	>	GGCCAGGUGGGUGGUUGCUgg	0.316	31.6	24.5396
19347	>	GGGGCUGGCCCAGCUCCCCgg	0.192	19.2	39.2468
19349	>	GGUAGCCAUGGUGCGGUUCag	0.49	49	36.3606
19350	>	UCAGCAGCGGAUUGGGUGGcg	0.815	81.5	56.8724
19352	>	CUUCCAGUAGGCUUCCAAGta	0.609	60.9	47.021
19354	>	AGGCAUCUUCCAAUUGGUUct	0.5	50	44.8529
19355	>	CAAUUGGUUCUCGUCCAGGat	0.802	80.2	57.0975
19359	>	UGAUGAGCCUCUGCAGUACct	0.736	73.6	55.547
19360	>	AGCGAGGUUUUAGAGAGCUgg	0.561	56.1	49.3501
19362	>	GAUCCGCUCGAUUUCACUCtg	0.849	84.9	50.7566
19363	>	AUUUCACUCUGUACCUCAGcc	0.591	59.1	55.059
19364	>	CACUCUGUACCUCAGCCAGgc	0.348	34.8	43.992
19365	>	GCGAGUGUUGGAGCGCUCGat	0.152	15.2	43.4971
19367	>	AUAAUGUGUUUGCUGGGGUtg	0.634	63.4	61.1404
19370	>	UUGAGCGAUGGUCCCACCAgg	0.712	71.2	61.8149
19372	>	GGGGCACGUGCUCUGUCGAct	0.399	39.9	21.993
19373	>	UUCUGCUUCUGUUUGGCACtg	0.821	82.1	66.9033
19374	>	UGCUGGAGCUGAGGCGGUUtt	0.462	46.2	42.6779
19375	>	GAGCUGAGGCGGUUUUGGCgc	0.541	54.1	45.6758
19376	>	AGCAGGCGAAGGCUGUCCAgt	0.395	39.5	40.1404
19381	>	GACAGGGCUGGGGAUGAAAcc	0.164	16.4	27.1535
19384	>	UCCUUCACCAGCCUCCCGAtc	0.737	73.7	54.6378
19385	>	CAGCCUCCCGAUCCACCAGtc	0.407	40.7	40.7086
19386	>	UUCUCCUUGAUGUGCAGGAag	0.94	94	59.6668
19387	>	AUGUGCAGGAAGUCCUUGGgc	0.632	63.2	64.7039
19388	>	ACUGGCACCUCAUCUCCUGga	0.834	83.4	52.5776
19390	>	ACGGAUUGUAGCCAACAUUtg	0.909	90.9	52.607
19394	>	CUUUCUCGAGCUGGGCUAAgg	0.637	63.7	28.5746
19395	>	UUCUCGAGCUGGGCUAAGGcc	0.768	76.8	64.1152
19396	>	GACACGUCGGAGUCUGACGgc	0.77	77	49.5786
19397	>	CGGAGUCUGACGGCCGGCUcg	0.442	44.2	35.2077
19398	>	GGCUCGUGUAGGACUCUGCtg	0.794	79.4	44.2635
19403	>	GACCUUUUGAACCGCCCUUtc	0.577	57.7	42.2066
19406	>	CUGUAUUUGCCCUGUGGGCtg	0.758	75.8	50.6791
19407	>	AGACCUCCAUAGGGAUCUCtt	0.715	71.5	45.2846
19408	>	UGUCGUCCUUUGUAAGACUga	0.987	98.7	57.0609
19409	>	UCCUUUGUAAGACUGAAGUct	1.119	111.9	61.9552
19410	>	CCUUUGUAAGACUGAAGUCtt	0.929	92.9	47.4409
19411	>	AAGACUGAAGUCUUCUGAAtg	0.925	92.5	51.1875
19412	>	ACUGAAGUCUUCUGAAUGAtc	0.547	54.7	43.5963
19413	>	UGAAUGAUCUCCUUGAUAGgt	1.153	115.3	69.5101
19414	>	UGAUCUCCUUGAUAGGUAGgg	1.144	114.4	58.8725
19415	>	AUCUCCUUGAUAGGUAGGGta	1.025	102.5	60.7764
19416	>	AUAGGUAGGGUACAUCACAga	1.074	107.4	60.6374
19417	>	AGGUAGGGUACAUCACAGAac	0.552	55.2	46.1138
19418	>	GUAGGGUACAUCACAGAACtg	1.048	104.8	55.1445
19419	>	UAGGGUACAUCACAGAACUgg	1.164	116.4	67.0529
19420	>	UCACAGAACUGGGAACAGAag	0.996	99.6	51.1903
19421	>	GAACUGGGAACAGAAGAGUga	0.814	81.4	43.3735
19422	>	CAGAAGAGUGACCCAGACCca	0.738	73.8	56.4832
19423	>	AAGAGUGACCCAGACCCAGag	0.876	87.6	57.1073
19424	>	GUGACCCAGACCCAGAGAGtg	0.731	73.1	40.5051
19425	>	UGACCCAGACCCAGAGAGUgg	0.618	61.8	49.5909
19427	>	CCCAGACCCAGAGAGUGGCca	0.633	63.3	37.7428
19428	>	CCAGACCCAGAGAGUGGCCaa	0.414	41.4	39.3842
19429	>	GGCCAAGUUCAUGAGUGGCaa	0.622	62.2	36.8376
19430	>	UCAUGAGUGGCAACAAACAgg	1.048	104.8	56.4079
19431	>	GAGUGGCAACAAACAGGAAgt	0.376	37.6	25.9016
19432	>	GGCAACAAACAGGAAGUUCac	0.536	53.6	40.7488
19433	>	GCAACAAACAGGAAGUUCAcg	0.337	33.7	42.1822
19434	>	AAACAGGAAGUUCACGCCUga	0.911	91.1	61.0299
19435	>	AGGAAGUUCACGCCUGAGUcc	0.731	73.1	52.5715
19436	>	GAAGUUCACGCCUGAGUCCtc	0.704	70.4	50.3903
19437	>	UUCACGCCUGAGUCCUCACca	0.894	89.4	62.6226
[truncated: 435 more rows]

## Sheet: FINAL SELECTED AFTER SCORING
Table S8	56 siRNAs were selecred from different online software after performing filtration threshold of each software
I-SCORE						oligowalk				siVirus				SFOLD										scales						siPRED
NO.	SENSE 5'…....3'		Anti sense 5'……3'		score	no.	SENSE 5'…....3'		%Probability of being efficient siRNA	NO.	SENSE 5'…....3'		off-target hits	NO.	SENSE 5'…..3' ANTISENSE 5'……3'								Meet all criteria based on sfold	No.	Start	Sense Strand	End	Antisense Strand	Predicted efficiency. Percentage of mRNA remained in cells after siRNA directed cleavage.	NO.	Sense strand 5'-3'	Antisense strand 5'-3'	Position	Inhibition (%) above 70%
1	GGACAAGAGGGCAAAAGUU		AACUUUUGCCCUCUUGUCCuc		69.1	1	UAACUUUUGCCCUCUUGUC		92	1	CACGTCCAACTCAGTTTGCCTgt		0	1	3- 21 GUCUAAGGGUUUCUUUAAGTT CUUAAAGAAACCCUUAGACTT GU									1	3	GGACAAGAGGGCAAAAGTT	21	AACTTTTGCCCTCTTGTCCtc	18	1	GACAAGAGGGCAAAAGUUA	UAACUUUUGCCCUCUUGUC	2024-06-01	91.51
2	GACAAGAGGGCAAAAGUUA		UAACUUUUGCCCUCUUGUCcu		74.5	2	UAAAGAAACCCUUAGACAC		94	2	CTTCAGGTTAGAGACGTGCTAgt		0		13 5 6 2 36.8% -11.2 3.4 -8.5 -34.0 11.43									2	4	GACAAGAGGGCAAAAGTTA	22	TAACTTTTGCCCTCTTGTCct	8	2	GUGUCUAAGGGUUUCUUUA	UAAAGAAACCCUUAGACAC	2019-01-01	91.46
3	GUGUCUAAGGGUUUCUUUA		UAAAGAAACCCUUAGACAC		73.5	3	UUAAAGAAACCCUUAGACA		90	3	CTCGTGCCACATGTGGGCGAAac		0	2	10- 28 UCACCUUAUAAUUCACAGATT UCUGUGAAUUAUAAGGUGATT UU									3	3	CTAAGGGTTTCTTTAAGGA	21	TCCTTAAAGAAACCCTTAGac	24	3	CUUUAGCUAUAGAUGCUUA	UAAGCAUCUAUAGCUAAAG	2023-05-01	90.39
4	UGUCUAAGGGUUUCUUUAA		UUAAAGAAACCCUUAGACA		69.3	4	UAAGCAUCUAUAGCUAAAG		92	4	GTGCCACATGTGGGCGAAACCcc		0		17 8 7 2 31.6% -17.0 1.2 -6.7 -33.1 14.87									4	4	TAAGGGTTTCTTTAAGGAA	22	TTCCTTAAAGAAACCCTTAga	19	4	GGCUUUGAGUUGACAUCUA	UAGAUGUCAACUCAAAGCC	2022-04-01	90.98
5	UAAGGGUUUCUUUAAGGAA		UUCCUUAAAGAAACCCUUAga		64.9	5	UUAUAAGGUGAAAUAAAGA		92	5	ACTGATCCCATTGAAGATTATga		0	3	11- 29 CACCUUAUAAUUCACAGAATT UUCUGUGAAUUAUAAGGUGTT UU									5	5	AAGGGTTTCTTTAAGGAAG	23	CTTCCTTAAAGAAACCCTTag	25
6	GUCUUUAUUUCACCUUAUA		UAUAAGGUGAAAUAAAGAC		76	6	UAGAUGUCAACUCAAAGCC		97	6	ATCCCATTGAAGATTATGAACaa		0		15 7 6 2 31.6% -16.0 2.7 -5.9 -32.1 14.85									6	1	CTTTGCTCAGGATGGTAAT	19	ATTACCATCCTGAGCAAAGaa	22
7	UCUUUAUUUCACCUUAUAA		UUAUAAGGUGAAAUAAAGA		67.4	7	AUGUCAACUCAAAGCCAUG		91	7	AACACTAAGCATGGCAGTGGTgc		0	4	4- 22 GGCUUUGAGUUGACAUCUATT UAGAUGUCAACUCAAAGCCTT AU									7	8	CAGGATGGTAATGCTGCTA	26	TAGCAGCATTACCATCCTGag	8		4 OF 38
8	CUUUAUUUCACCUUAUAAU		AUUAUAAGGUGAAAUAAAGac		64.6					8	ATTCAACCACGTGTTGAAAAGaa		0		18 8 8 2 42.1% -23.8 3.9 -7.2 -37.3 16.40									8	9	AGGATGGTAATGCTGCTAT	27	ATAGCAGCATTACCATCCTga	22
9	CACCUUAUAAUUCACAGAA		UUCUGUGAAUUAUAAGGUGaa		68.6																			9	1	GTCTTTAGCTATAGATGCT	19	AGCATCTATAGCTAAAGACac	29
10	ACCUUAUAAUUCACAGAAU		AUUCUGUGAAUUAUAAGGUga		67.3																			10	2	TCTTTAGCTATAGATGCTT	20	AAGCATCTATAGCTAAAGAca	28
11	GGCUUUGAGUUGACAUCUA		UAGAUGUCAACUCAAAGCCau		81.5																			11	3	CTTTAGCTATAGATGCTTA	21	TAAGCATCTATAGCTAAAGac	11
12	AAAUGGCCAUGGUACAUUU		AAAUGUACCAUGGCCAUUU		65.4																			12	1	TTTACTGGTTATCGTGTAA	19	TTACACGATAACCAGTAAA	25
																								13	1	CTTTATTTCACCTTATAAT	19	ATTATAAGGTGAAATAAAGac	22
	12 of 68						7 of 20				8 of 30				4 of 48									14	4	TATTTCACCTTATAATTCA	22	TGAATTATAAGGTGAAATAaa	25
																								15	8	TCACCTTATAATTCACAGA	26	TCTGTGAATTATAAGGTGAaa	27
																								16	9	CACCTTATAATTCACAGAA	27	TTCTGTGAATTATAAGGTGaa	15
																								17	10	ACCTTATAATTCACAGAAT	28	ATTCTGTGAATTATAAGGTga	14
	FINAL siRNA after first filter 56/258																							18	11	CCTTATAATTCACAGAATG	29	CATTCTGTGAATTATAAGGtg	17
																								19	16	TAATTCACAGAATGCTGTA	34	TACAGCATTCTGTGAATTAta	21
																								20	1	CAATTTAAACACCTCATAC	19	GTATGAGGTGTTTAAATTG	30
																								21	2	GGCTTTGAGTTGACATCTA	20	TAGATGTCAACTCAAAGCCat	1
																									21 of 54

## Sheet: thermodynamics
	Table S9	The thermodynamic properties of the resulted siRNAs after scoring. Only 20 siRNAs were selected ,presented in Green color,with dG values ranging from -35 to -27 kcal/mol .
i-score	delta G			scales	delta G			Sfoldsirna	delta G			sipred	delta G			oligowalk	delta G			siVirus	delta G
	RNA vienna	srna sfold			RNA vienna	srna sfold			RNA vienna	srna sfold			RNA vienna	srna sfold			RNA vienna	srna sfold			RNA vienna	srna sfold
1	-31.1	-31.9		1	-31.1	-31.9		1	-26.2	-26.9		1	-27.9	-28		1	-21.7	-21.5		1	-22.8	-22.2
2	-28.7	-28.8		2	-28.7	-28.8		2	-26.5	-27.1		2	-25.9	-26		2	-30.7	-30		2	-28.3	-27.5
3	-25.9	-26		3	-24.6	-26		3	-26	-25.8		3	-24.3	-24.4		3	-39.1	-38.1		3	-24.6	-24.9
4	-24.2	-24.5		4	-25	-25.6		4	-30.6	-30.8		4	-28	-28.7		4	-21.2	-23.2		4	-37.2	-36.2
5	-25	-25.6		5	-25	-24.8										5	-40.1	-39.1		5	-33.5	-34.1
6	-21.68	-21.7		6	-29.8	-29.6										6	-23.3	-24.7		6	-24.1	-25.5
7	-20.1	-20.3		7	-31.5	-32.2										7	-33.7	-34.7		7	-26.1	-25.1
8	-20.8	-20.6		8	-29.9	-30.1														8	-37.1	-36.2
9	-25.1	-25.7		9	-26	-27.3
10	-23.5	-23.3		10	-25.4	-26.1
11	-29.7	-30.4		11	-25.4	-25.5
12	-26.6	-26.7		12	-23.9	-24.1
				13	-20.8	-20.6
				14	-18.7	-19.7
				15	-23.6	-24.3
				16	-25.1	-25.7
				17	-23.5	-23.3
				18	-22.2	-22.4
				19	-24.8	-25.6
				20	-21.2	-21.4
				21	-29.7	-30.4
								selected

## Sheet: Target accessibility
	Table S10	Target accessibility properties using RNA up and IntaRNA online software for only 10 siRNAs
NO.	Antisense 3'…....5'	Target region	target accessibilty *RNAup*	target accessibilty *IntaRNA*
1	AACUUUUGCCCUCUUGUCCuc	CTGAGGACAAGAGGGCAAAAGTTA	-37.54	-37.46
2	UAACUUUUGCCCUCUUGUCcu	CTGAGGACAAGAGGGCAAAAGTTA	-35.66	-35.56
3	UAAAGAAACCCUUAGACAC	GTGTCTAAGGGTTTCTTTAAGGAAGG	-27.09	-27.03
4	UUCCUUAAAGAAACCCUUAga	GTGTCTAAGGGTTTCTTTAAGGAAGG	-29.62	-29.54
5	UUCUGUGAAUUAUAAGGUGaa	GTCTTTATTTCACCTTATAATTCACAGAATGCTGTAGC	-27.47	-27.35
6	AUUCUGUGAAUUAUAAGGUga	GTCTTTATTTCACCTTATAATTCACAGAATGCTGTAGC	-27.76	-27.57
7	UAGAUGUCAACUCAAAGCCau	CATGGCTTTGAGTTGACATCTA	-33.59	-33.38
8	TAAGCATCTATAGCTAAAGac	GTGTCTTTAGCTATAGATGCTTACCC	-26.06	-25.99
9	TCTGTGAATTATAAGGTGAaa	GTCTTTATTTCACCTTATAATTCACAGAATGCTGTAGC	-27.82	-27.71
10	CUUAAAGAAACCCUUAGACTT GU	GTGTCTAAGGGTTTCTTTAAGGAAGG	-27.83	-27.74
			total free energy of binding	energy

[truncated: 2 more sheets: blast score, 4siRNAs]
